# Supplementary material for: Predictors of cervical cancer screening uptake in two districts of Central Uganda
Source: PLoS One. 2020 Dec 3;15(12):e0243281. doi: 10.1371/journal.pone.0243281 (PMC7714132; doi:10.1371/journal.pone.0243281)
Supplement: S1 Dataset — (XLS) [file pone.0243281.s001.xls]

## Sheet: Sheet1
ID	of residence	District	Division/ Sub county	Village/ LC/ Ward	How old were you on your last birth day?	If yes What is the highest level of education you have completed?	What is your religion?	Other religion	What is your tribe?	OTHER	Have you ever married or lived together with a man as if married?	What is your marital status now?	How old were at first marriage?	What is the sex of the head of this household?	Are you currently engaged in paid work?	What is your occupation, that is , what kind of work do you mainly do?	Other occupation (Specify)	Occupation of spouse	Other occupation of spouse (Specify)	What is the main source of lighting in your house hold?	source of lighting (Specify)	Observe the type of the house	e main material of the floor of the dwelling.	e main material of the roof of the dwelling.	Observe main material of the exterior walls of the dwelling.	House hold has electricity	House hold has a radio	House hold has a television	House hold has a non-mobile telephone	House hold has a computer	House hold has a refrigerator	House hold has a cassette/ CD/DVD player	House hold has a table	House hold has a chair	House hold has a sofa set	House hold has a bed	House hold has a cup board	House hold has a clock	A member of the house hold owns a watch	member of the house hold owns a mobile phone	member of the house hold owns a bicycle	member of the house hold owns a motor cycle or motor scooter	A member of the house hold owns an animal cart	A member of the house hold owns a car/truck	A member of the house hold owns a boat with a motor	A member of the house hold owns a boat without motor	House hold owns livestock, herds, other farm animals, or poultry	Number of Local cattle owned by the household	Number of Exotic/ cross breed cattle owned by the household
1	2	1	NANSANA	7/8 WARD	28	3	4		1		0			2	1	4				3		3	2	2	31	1	0	0	0	0	0	0	0	1	0	1	0	0	0	1	0	0	0	0	0	0	0
2	2	1	NANSANA	7/8 WARD	27	5	4		1		0			2	1	6				3		1	2	2	31	1	0	1	0	0	0	0	0	1	0	1	1	1	1	1	0	0	0	0	0	0	0
3	2	1	NANSANA	NABWERU NANSANA 2	33	3	3		1		1	1	17	1	1	4		4		2		1	1	2	33	0	1	0	0	0	0	0	1	0	1	1	1	0	1	1	0	0	0	0	0	0	1	0	0
4	2	1	NANSANA	7/8 WARD	30	1	1		1		1	1	17	1	0	1		7	MIDDLE MAN	3		3	2	2	31	1	0	1	0	0	1	0	1	0	0	1	0	0	1	1	0	0	0	0	0	0	1	0	0
5	2	1	NANSANA	7/8 WARD	49	2	1		1		0			2	0	7	TAILOR			2		1	1	2	31	1	1	1	0	0	0	0	1	1	0	1	1	0	0	1	0	0	0	0	0	0	0
7	2	1	NANSANA	7/8 WARD	49	5	2		6	JAPADHOLA	1	4		2	1	6				3		1	2	2	33	1	1	1	0	1	1	0	1	1	1	1	1	0	1	1	0	0	0	0	0	0	0
8	2	1	NANSANA	7/8 WARD	28	6	4		1		1	1	24	1	0			3		3		1	2	2	31	1	1	1	0	1	0	1	1	1	1	1	1	1	1	1	0	0	0	0	0	0	0
9	2	1	NANSANA	7/8 YESU AMALA	31	3	4		1		1	1	25	1	0	1		4		3		3	2	1	33	1	1	1	0	0	0	0	0	0	0	0	0	0	0	0	0	0	0	0	0	0	0
10	2	1	NANSANA	7/8 YESU AMALA	49	3	4		1		1	4	16	2	1	3				3		1	2	2	31	1	0	1	0	0	0	0	1	0	1	1	0	0	0	1	0	0	0	0	0	0	0
11	2	1	NANSANA	7/8 YESU AMALA	37	2	1		1		1	1	19	1	1	4		7	POLICER OFFICER	3		3	2	2	31	1	1	1	0	0	0	0	0	1	1	1	1	1	1	1	0	0	0	0	0	0	0
12	2	1	NANSANA	7/8 YESU AMALA	31	2	3		3		1	1	22	1	1	4	BUILDER	7	BUILDER	3		3	2	2	31	1	0	0	0	0	0	0	1	1	1	0	0	0	1	1	1	0	0	0	0	0	0
13	2	1	NANSANA	7/8 YESU AMALA	49	3	2		1		0			2	1	4				3		1	2	2	31	1	1	1	0	0	1	1	1	1	1	1	1	0	0	1	0	0	0	0	0	0	0
14	2	1	NANSANA	7/8 YESU AMALA	33	4	2		3		1	1	20	1	0	4		4		3		1	2	2	33	1	0	1	1	0	0	1	1	1	1	1	1	1	1	1	0	0	0	1	0	0	1
15	2	1	NANSANA	7/8 YESU AMALA	25	3	3		1		0			1	1	7	TAILOR			3		1	2	2	31	1	1	1	0	0	0	0	1	1	1	1	1	0	0	1	0	0	0	0	0	0	0
16	2	1	NANSANA	7/8 YESU AMALA	30	3	2		1		1	1	16	1	0	1		4		2		3	2	2	33	0	1	0	0	0	0	0	1	1	0	0	0	0	0	1	0	1	0	0	0	0	0
17	2	1	NANSANA	7/8 YESU AMALA	33	3	3		1		1	1	18	1	1	4		4		3		1	1	2	31	1	1	1	0	0	1	0	1	1	1	1	0	0	1	0	0	0	0	0	0	0	1
18	2	1	NANSANA	7/8 YESU AMALA	33	4	1		3		1	1	13	1	1	4		4		3		1	2	2	31	1	1	1	0	0	0	0	1	1	1	1	0	1	0	1	0	0	0	0	0	0	0
19	2	1	NANSANA	NABWERU NORTH II	49	1	4		1		1	2	20	2	1	4				1		1	2	2	33	0	0	0	0	0	1	0	0	1	0	1	0	1	0	0	0	0	0	0	0	0	0
20	2	1	NANSANA	7/8 YESU AMALA	37	2	3		1		1	4	15	2	1	4				3		3	2	2	31	0	0	0	0	0	0	0	0	0	0	0	0	0	0	1	0	0	0	0	0	0	0
21	2	1	NANSANA	7/8 YESU AMALA	32	6	4		1		1	1	23	1	1	7	EVENTS MANAGER	7	DRIVER	3		1	2	2	31	1	0	1	0	1	1	1	1	1	1	1	1	1	1	1	0	1	1	1	0	0	0
22	2	1	NANSANA	7/8 YESU AMALA	28	3	2		2		1	1	28	1	1	4		4		3		3	2	2	31	1	0	1	0	1	1	0	1	1	1	1	1	0	1	1	0	0	0	0	0	0	1	4
23	2	1	NANSANA	7/8 YESU AMALA	28	2	4		2		1	1	22	1	1	1		4		2		1	2	2	33																						0
24	2	1	NANSANA	7/8 YESU AMALA	28	3	1		1		1	1	16	1	0	1		7	BUILDER	3		3	2	2	31	1	1	1	0	0	0	0	1	1	1	1	1	0	1	1	0	0	0	0	0	0	1	3
25	2	1	NANSANA	7/8 YESU AMALA	27	3	1		1		1	1	25	1	1	4		3		3		3	2	2	31	1	1	1	0	1	0	1	1	1	1	1	1	1	0	1	0	0	0	0	0	0	0
26	2	1	NANSANA	7/8 YESU AMALA	35	2	4		6	MUNYARWANDA	1	1	18	1	1	4		4		3		1	2	2	33	1	0	1	0	0	0	0	0	0	0	1	0	0	0	1	0	0	0	0	0	0	0
30	2	1	NANSANA	7/8 YESU AMALA	25	3	5		1		0			1	1	4				1		1	2	2	31	0	1	0	0	0	0	0	1	1	0	1	1	0	1	1	0	0	0	0	0	0	0
31	2	1	NANSANA	7/8 YESU AMALA	40	1	1		1		1	2	16	2	1	4				3		3	2	2	34	1	1	1	0	0	0	0	0	1	0	1	0	0	0	1	0	0	0	0	0	0	0
32	2	1	NANSANA	7/8 YESU AMALA	30	3	1		2		1	1	24	1	1	4		7	BUILDER	2		3	2	2	33	0	0	1	0	0	0	0	1	0	1	1	1	0	0	1	0	0	0	0	0	0	0
33	2	1	NANSANA	7/8 YESU AMALA	49	3	2		1		1	1	18	1	1	4		4		1		1	2	2	31	0	0	0	0	0	0	0	1	0	1	1	1	0	0	1	0	0	0	0	0	0	1
34	2	1	NANSANA	7/8 YESU AMALA	34	2	3		6	KIKUYU	1	1	19	2	1	4		7	ENGINEER	3		1	2	2	33																						1
35	2	1	NANSANA	7/8 YESU AMALA	31	3	2		1		1	4	24	1	0	4				3		1	2	2	31	1	1	1	0	0	0	0	1	1	1	1	1	0	0	1	0	0	0	0	0	0	1
36	2	1	NANSANA	7/8 YESU AMALA	39	3	4		4		1	2	20	1	1	7	TAILOR			2		1	2	2	33	0	0	0	0	0	0	0	1	1	1	1	1	0	0	1	0	0	0	0	0	0	0
37	2	1	NANSANA	7/8 YESU AMALA	49	2	4		1		1	4	15	2	1	4				3		3	2	2	31	1	1	1	0	0	0	0	0	0	0	1	1	0	0	1	0	0	0	0	0	0	0
38	2	1	NANSANA	7/8 YESU AMALA	30	3	3		1		1	1	17	1	0	4		4		3		1	2	2	33	1	1	1	0	0	0	0	0	1	0	1	0	0	1	1	0	1	0	0	0	0	1	1
39	2	1	NANSANA	7/8 YESU AMALA	25	3	3		1		1	1	21	1	0	1		4		3		1	2	2	33	1	0	1	0	0	0	0	0	0	1	1	0	1	0	1	0	0	0	0	0	0	0
40	2	1	NANSANA	7/8 YESU AMALA	25	4	2		1		1	4		2	0	1		4		3		1	2	2	33	1	0	1	0	0	1	1	1	1	0	0	1	1	1	1	0	0	0	0	0	0	0
41	2	1	NANSANA	7/8 YESU AMALA	39	2	3		1		1	1	16	1	1	4		4		3		1	2	2	33	1	1	1	1	0	1	1	1	0	0	1	0	1	1	1	0	0	0	0	0	0	1	2
42	2	1	NABWERU	KATOOKE A	27	3	4		3		1	1	25	1	1	4		7	MOTOR CYCLIST	3		1	2	2	33	0	0	0	0	0	0	0	1	1	0	1	0	0	0	0	0	1	0	0	0	0	0
43	2	1	NABWERU	KATOOKE A	25	3	2		1		1	1	19	1	0	7	HAIR DRESSING	7	BUILDER	3		1	2	2	33	1	1	0	0	0	0	0	0	0	0	0	0	0	0	0	0	0	0	0	0	0	0
44	2	1	NABWERU	KATOOKE A	34	2	2		6	MUFUMBIRA	1	4	26	2	0	4		7	TAXI CONDUCTOR	1		1	2	2	33	0	0	0	0	0	0	0	0	1	0	0	0	0	0	1	0	0	0	0	0	0	0
45	2	1	NABWERU	KATOOKE A	25	2	2		2		1	1	16	1	1	4		7	MECHANIC	3		1	2	2	33	1	1	1	0	0	1	1	1	1	0	1	0	0	1	1	0	0	0	0	0	0	1
46	2	1	NABWERU	KATOOKE A	30	3	1		1		1	1	20	1	1	7	ART AND CRAFT	7	ELECTRICIAN	3		1	2	2	33	1	1	1	0	0	0	0	0	0	0	1	1	0	0	1	0	0	0	0	0	0	1
47	2	1	NABWERU	KATOOKE A	36	3	2		6	LUGUBARA	1	1	18	1	1	4		4		3		1	2	2	33	1	0	1	0	0	0	1	1	1	1	1	1	0	1	1	0	0	0	0	0	0	0
48	2	1	NABWERU	KATOOKE A	44	2	5		1		1	1	19	1	0	1		7	MOTOR CYCLIST	3		1	2	2	33	1	0	1	0	0	0	1	1	1	1	0	1	0	0	1	0	1	0	0	0	0	0
49	2	1	NANSANA	NABWERU NORTH II	39	3	3		6	MUNYARWNDA	1	4	22	2	0	4		7	ENGINEER	1		1	2	2	33	0	0	0	0	0	0	0	1	1	0	1	0	0	0	0	0	0	0	0	0	0	0
50	2	1	NANSANA	NABWERU NORTH II	32	3	2		6	MUNAKOLE	1	1	20	1	0	4		7	TECHNICHIAN	3		1	1	2	33	1	0	1	0	0	0	1	0	0	0	1	0	0	0	1	0	0	0	0	0	0	0
51	2	1	NANSANA	NABWERU NORTH II	29	4	1		1		1	4	25	2	1	4		4		3		1	2	2	33	1	1	1	0	0	1	1	1	1	1	1	1	1	1	1	1	0	0	0	0	0	1
52	2	1	NANSANA	NABWERU NORTH II	25	1	3		6	MUTOORO	1	1	19	1	1	4		4		2		3	2	2	33	0	1	0	0	0	0	0	0	0	0	0	0	0	1	1	0	0	0	0	0	0	1	0	0
53	2	1	NANSANA	NABWERU NORTH II	29	3	3		1		1	1	20	1	0	1		4		3		1	2	2	33	1	0	0	0	0	0	0	0	1	0	1	0	0	0	1	0	0	0	0	0	0	1	1	0
54	2	1	NANSANA	NABWERU NORTH II	27	3	2		6	MUKONJO	1	1	23	1	1	3		4		3		1	2	2	33	1	0	1	0	0	0	0	1	1	0	0	1	0	1	1	0	0	0	0	0	0	1	3	0
55	2	1	NANSANA	NABWERU NORTH II	26	6	4		3		1	1	18	1	0	1		4		3		1	1	2	33	1	0	1	0	0	0	0	0	0	0	1	1	0	1	1	0	0	0	0	0	0	0
56	2	1	NANSANA	NABWERU NORTH II	30	3	1		1		1	1	19	1	1	4		4		3		1	1	2	33	1	1	0	0	0	0	0	0	1	0	0	0	0	1	1	1	0	0	0	0	0	0
57	2	1	NANSANA	NABWERU NORTH II	37	4	1		1		1	1	21	1	0	4		4		3		1	2	2	33	1	1	1	0	0	1	1	0	1	1	1	1	0	1	1	0	0	0	0	0	0	0
58	2	1	NANSANA	NABWERU NORTH II	29	2	4		3		1	1	18	1	0	1		4		3		1	2	2	33	1	1	1	0	0	0	0	0	1	0	1	0	0	1	1	1	0	0	0	0	0	0
59	2	1	NANSANA	NABWERU NORTH II	26	3	5		6	LANGI	1	1	20	1	0	1		4		3		1	2	2	33	1	0	0	0	0	0	0	0	0	0	0	0	0	0	1	0	0	0	0	0	0	0
60	2	1	NANSANA	NABWERU NORTH II	49	6	1		6	MUTOORO	1	4	17	2	1	6				3		1	2	2	33	1	1	1	0	0	0	0	1	1	0	1	1	0	0	1	0	0	0	0	0	0	0
61	2	1	NANSANA	NABWERU NORTH II	27	2	2		6	JAPADHOLA	1	1	17	1	0	1		7	DRIVER	3		1	2	2	33	1	1	1	0	0	1	1	0	1	1	1	0	0	1	1	0	1	0	0	0	0	1	0	0
62	2	1	NANSANA	NABWERU NORTH II	34	2	4		1		1	1	17	1	1	4		7	ELECTRICIAN	3		1	2	2	33	1	1	1	0	0	0	1	0	0	0	1	0	0	0	1	0	0	0	1	0	0	1	0	0
63	2	1	NANSANA	NABWERU NORTH II	26	2	4		6	JAPADHOLA	1	1	19	1	0	1		7	DRIVER	2		1	2	2	33	0	1	1	0	0	0	0	0	0	0	1	0	0	0	0	0	0	0	0	0	0	1	0	0
64	2	1	NANSANA	NABWERU NORTH II	28	3	2		2		1	1	20	1	0	4		4		3		1	2	2	33	1	1	1	0	0	1	1	1	1	1	1	1	1	1	1	0	0	0	0	0	0	1	6	0
65	2	1	NANSANA	NABWERU NORTH II	44	3	4		1		1	4	18	2	0	4				3		1	2	2	33	1	1	1	0	0	0	1	1	1	1	1	0	0	0	1	0	0	0	0	0	0	0
66	2	1	NANSANA	NABWERU NORTH II	25	3	2		1		1	1	18	1	0	4		7	DRIVER	3		1	2	2	33	1	1	1	0	0	0	0	1	1	0	1	1	0	1	1	0	0	0	0	0	0	0
67	2	1	NANSANA	NABWERU NORTH II	33	2	3		1		0			2	1			3		1		1	2	2	33	1	0	1	0	0	0	1	1	1	1	1	1	0	1	1	0	0	1	0	0	0	1	2	0
68	2	1	NANSANA	NABWERU NORTH II	29	3	4		1		1	1	19	1	0	1		4		3		1	2	2	33	1	1	1	0	0	0	1	1	1	1	1	1	0	0	1	0	1	0	0	0	0	0
69	2	1	NANSANA	NABWERU NORTH II	25	3	3		1		1	1	20	1	0	4		7	CANPENTER	3		1	2	2	33	1	0	1	0	0	0	0	1	1	0	0	0	0	0	1	0	0	0	0	0	0	0
70	2	1	NANSANA	NABWERU NORTH II	36	5	2		1		1	1	20	1	1	3		7	DRIVER	3		1	2	2	33	1	1	1	0	0	0	0	1	1	1	1	1	1	1	1	0	1	0	0	0	0	1	0	0
71	2	1	NANSANA	NABWERU NORTH II	26	3	2		6	MUNYARWANDA	1	1	19	1	0	1		7	TEACHER	3		1	2	2	33	1	1	1	0	0	0	0	1	1	0	0	0	0	1	1	0	0	0	0	0	0	1
72	2	1	NANSANA	NABWERU NORTH II	25	4	3		3		1	1	23	1	1	4		6		3		1	2	2	33	1	0	1	0	0	0	1	1	1	0	1	0	1	1	1	0	0	0	0	0	0	1	3
73	2	1	NANSANA	NABWERU NORTH II	34	3	3		1		1	1	21	1	0	4		7	MOTOR CYCLIST	3		1	2	2	33	1	1	1	0	0	0	1	1	1	1	1	1	1	0	1	0	0	0	0	0	0	0
74	2	1	NANSANA	NABWERU NORTH II	27	6	3		3		1	1	18	1	0	1		7	BUILDER	3		1	2	2	33	1	0	0	0	0	0	0	1	1	0	1	0	0	0	1	0	0	0	0	0	0	0
75	2	1	NANSANA	NABWERU NORTH II	30	4	5		1		1	1	24	1	0	1		7	MECHANIC	3		1	2	2	33	1	1	1	0	0	0	0	1	1	1	1	1	0	0	1	0	0	0	0	0	0	0
76	2	1	NANSANA	NABWERU NORTH II	25	3	3		2		1	1	17	1	0	1		4		3		1	2	2	33	1	0	1	0	0	0	1	0	0	0	0	0	0	1	1	0	0	0	0	0	0	1
77	2	1	NANSANA	NABWERU NORTH II	28	1	2		1		1	1	18	1	0	4		7	MOTORCYCLIST	2		1	2	2	33	0	0	1	0	0	0	0	1	1	1	0	0	0	1	1	0	0	0	0	0	0	0
78	2	1	NANSANA	NABWERU NORTH II	40	2	3		1		1	1	14	1	0	1		4		4	TORCH	1	2	2	33	0	0	0	0	0	0	0	1	1	0	1	0	0	0	1	0	0	0	0	0	0	0
79	2	1	NANSANA	NABWERU NORTH II	45	2	4		1		1	1	17	1	0	1		4		2		1	2	2	33	0	0	0	0	0	0	0	1	1	1	1	0	0	1	1	0	0	0	0	0	0	0
80	2	1	NANSANA	NABWERU NORTH II	25	3	4		1		1	1	22	1	1	4		7	MECHANIC	3		1	2	2	33	1	0	1	0	0	0	0	0	0	0	0	0	1	0	1	0	0	0	0	0	0	0
81	2	1	NANSANA	NABWERU NORTH II	28	2	1		1		1	4	20	2	1	4		4		3		1	2	2	33	1	1	0	0	0	0	0	1	1	0	1	1	0	0	1	0	0	0	0	0	0	0
82	2	1	NANSANA	NABWERU NORTH II	27	1	3		6	MUNYORO	1	4	16	2	0	4		3		1		2	2	2	33	1	0	1	0	0	0	0	0	0	0	0	0	0	1	1	0	0	0	0	0	0	0
83	2	1	NANSANA	NABWERU NORTH II	32	3	1		6	MUNYORO	1	1	20	1	0	1		7	BUILDER	3		1	2	2	33	1	1	0	0	0	0	0	0	0	0	1	0	0	0	1	0	0	0	0	0	0	0
84	2	1	NANSANA	NABWERU NORTH II	33	4	1		2		1	4	26	2	0	4		4		3		1	2	2	33	1	1	1	0	0	0	0	1	0	1	1	1	0	1	1	0	1	0	0	0	0	1		1
85	2	1	NANSANA	NABWERU NORTH II	45	3	4		6	MUNYORO	1	1	21	1	0	1		4		3		1	2	2	33	0	1	1	1	0	0	0	0	1	1	0	1	0	0	1	1	0	0	0	0	0	1
86	2	1	NANSANA	NABWERU NORTH II	39	3	3		1		1	1	15	1	0	1		4		3		1	2	2	33	1	1	1	0	0	1	1	1	1	1	1	1	1	1	1	0	1	0	0	0	0	1
87	2	1	NANSANA	NABWERU NORTH II	25	2	1		6	ACHOLI	1	4	23	2	1	4		7	MECHANIC	2		1	2	2	33	0	0	0	0	0	0	0	0	0	0	1	0	0	0	1	0	0	0	0	0	0	0
89	2	1	NANSANA	NABWERU NORTH II	29	2	1		1		1	1	17	1	0	1		7	DRIVER	1		1	2	2	33	0	1	0	0	0	0	0	1	1	0	1	0	0	1	1	0	1	0	0	0	0	1	1
90	2	1	NANSANA	NABWERU NORTH II	45	3	2		1		1	1	34	2	0	4		7	MECHANIC	3		1	2	2	33	1	1	1	0	0	0	0	1	1	1	1	1	1	0	1	0	0	0	0	0	0	1
91	2	1	NANSANA	NABWERU NORTH II	45	1	1		6	MUNYARWANDA	1	4	21	2	0	7	CLEANER	4		1		1	2	2	33	0	1	0	0	0	0	0	1	1	0	1	0	0	0	1	0	0	0	0	0	0	0
92	2	1	NANSANA	NABWERU NORTH II	37	3	3		2		1	1	30	1	0	4		7	BUILDER	3		1	2	2	33	1	1	1	0	0	1	1	1	1	1	1	1	0	1	1	0	1	0	0	0	0	1	18	2
93	2	1	NANSANA	NABWERU NORTH II	34	2	2		1		1	1	16	1	1	4		4		3		1	2	2	33	1	1	1	0	0	0	1	1	1	0	1	1	0	1	1	0	0	0	0	0	0	1
94	2	1	NANSANA	NABWERU NORTH II	32	6	1		3		1	1	25	1	0	1		4		2		1	2	2	33	1	1	1	0	0	0	0	0	1	1	1	1	0	0	1	0	1	0	0	0	0	0
95	2	1	NANSANA	NABWERU NORTH II	38	3	1		6	MUNYORO	1	1	25	1	0	4		4		3		1	2	2	33	1	0	1	0	0	0	0	0	0	0	1	0	0	1	1	0	0	0	0	0	0	0
96	2	1	NANSANA	NABWERU NORTH II	26	3	2		3		1	1	22	1	0	4		4		3		1	2	2	33	1	1	1	0	0	0	1	1	1	1	1	1	1	1	1	0	1	0	0	0	0	0
97	2	1	NANSANA	NABWERU NORTH II	25	4	4		6	MUTORO	1	1	19	1	0	1		4		3		1	2	2	33	1	1	1	0	0	1	1	1	1	1	1	1	1	1	1	0	0	0	0	0	0	1
98	2	1	NANSANA	NABWERU NORTH II	41	3	1		1		1	4	17	2	1	4		7	MECHANIC	3		1	2	2	33	1	1	1	0	0	0	0	1	1	1	1	0	0	0	1	0	0	0	0	0	0	0
99	2	1	NANSANA	NABWERU NORTH II	35	4	4		5		1	1	25	1	1	4		7	CANPENTER	3		1	2	2	33	1	0	1	0	0	1	1	0	0	0	1	1	1	1	1	0	0	0	0	0	0	1
100	2	1	NANSANA	NABWERU NORTH II	37	3	4		3		1	1	25	1	0	4		4		3		1	2	2	33	1	1	1	0	0	1	0	0	1	0	1	1	0	1	1	0	0	0	0	0	0	1
101	2	1	NABWERU	KATOOKE B	27	3	3		6	MIGISU	1	1	18	1	0	1		4		3		1	2	2	33	1	0	1	0	0	0	1	0	0	0	0	0	0	1	1	0	0	0	0	0	0	1	1	0
102	2	1	NABWERU	KATOOKE B	27	3	4		6	MUNYARWANDA	1	1	22	1	1	4		4		3		1	2	2	33	1	0	1	0	0	0	0	1	1	0	1	0	0	1	1	0	0	0	0	0	0	1	10	0
103	2	1	NABWERU	KATOOKE B	30	3	4		1		1	1	18	1	0	1		7	MECHANIC	3		1	2	2	33	1	1	1	0	0	0	1	1	1	1	1	1	1	1	1	0	0	0	0	0	0	0
104	2	1	NABWERU	KATOOKE B	27	2	1		3		1	4	20	2	1	7	MAID			3		1	2	2	33	1	0	1	0	0	0	0	1	1	1	1	1	0	1	1	0	0	0	0	0	0	1	0	0
105	2	1	NANSANA	KATOOKE B	43	3	3		1		1	1	20	1	0	1		4		3		1	2	2	33	1	1	1	0	0	0	0	1	0	1	1	1	0	0	1	0	0	0	0	0	0	0
106	2	1	NABWERU	KATOOKE B	32	2	2		2		1	1	18	1	1	4		7	BUILDING	3		1	2	2	33	1	1	1	0	0	0	0	1	0	1	1	1	1	0	1	0	0	0	0	0	0	1	3	0
107	2	1	NABWERU	KATOOKE B	44	3	1		1		1	4	14	2	0	1		7	DRIVER	3		1	2	2	33	1	1	1	0	0	0	0	0	0	0	0	0	0	0	1	0	0	0	0	0	0	1	0	0
108	2	1	NABWERU	KATOOKE B	26	3	2		1		1	1	21	1	0	1		4		2		1	2	2	33	0	1	0	0	0	0	0	1	0	1	1	1	0	1	1	0	0	0	0	0	0	1	0	0
109	2	1	NABWERU	KATOOKE B	30	2	1		1		1	1	20	1	0	1		7	DRIVER	2		1	2	2	33	0	1	0	0	0	0	0	1	0	1	1	0	0	0	1	0	0	0	0	0	0	1	0	0
110	2	1	NABWERU	KATOOKE B	26	3	3		1		1	1	18	1	0	4		4		3		1	1	2	35	1	1	1	0	0	0	1	1	0	1	1	0	1	0	1	0	0	0	0	0	0	0
111	2	1	NABWERU	KATOOKE B	32	3	4		2		1	1	28	1	1	4		4		3		1	2	2	33	1	0	1	0	0	1	1	1	0	1	1	1	0	1	1	0	0	0	0	0	0	1	2	0
112	2	1	NABWERU	KATOOKE B	30	3	1		1		1	1	19	1	1	4		7	SOLDIER	3		1	2	2	33	0	1	1	0	0	0	1	1	0	1	1	0	0	0	1	0	0	0	0	0	0	1	0	0
113	2	1	NABWERU	KATOOKE B	25	3	1		3		1	1	22	1	0	1		7	MECHANIC	3		1	2	2	33	1	0	1	0	1	0	1	1	0	1	1	0	0	1	1	0	0	0	0	0	0	0
114	2	1	NABWERU	KATOOKE B	31	2	3		6	MUGISHU	1	1	19	1	0	4		4		1		1	2	2	33	0	1	0	0	0	0	0	0	0	0	1	0	0	1	0	0	0	0	0	0	0	0
115	2	1	NABWERU	KATOOKE B	29	2	1		1		1	1	15	1	1	4		4		3		1	1	2	33	0	1	0	0	0	0	0	0	0	0	1	0	0	1	1	1	0	0	0	0	0	1	0	0
116	2	1	NABWERU	KATOOKE B	38	1	3		1		1	1	18	1	0	1		7	BRICK MAKING	3		1	2	2	33	1	0	0	0	0	0	0	1	1	1	1	0	0	1	1	0	0	0	0	0	0	0
117	2	1	NABWERU	KATOOKE B	32	2	2		2		1	1	30	1	1	4		7	ENGINEER	3		1	2	2	33	1	1	1	0	0	0	0	1	0	1	1	1	0	1	1	0	0	0	0	0	0	1	2	0
118	2	1	NABWERU	KATOOKE B	39	6	1		1		1	2	24	2	1	7	MARKETING MANAGER			3		1	2	2	33	1	1	1	0	0	1	1	1	1	1	1	1	1	1	1	0	0	0	1	0	0	1	0	0
119	2	1	NABWERU	KATOOKE B	48	3	1		1		1	2	18	2	1	7	METRON			1		1	2	2	33	0	0	0	0	0	0	0	0	0	0	0	0	0	0	1	0	0	0	0	0	0	0
120	2	1	NABWERU	KATOOKE B	36	3	2		1		1	1	17	1	0	1		7	MECHANIC	3		1	2	2	33	1	1	1	0	0	0	0	0	0	1	1	1	1	1	1	0	0	0	0	0	0	0
121	2	1	NABWERU	KATOOKE B	29	3	3		1		1	1	17	1	1	4		7	DRIVER	3		1	2	2	33	1	1	1	0	0	1	1	1	1	1	1	1	0	1	1	0	1	0	0	0	0	1
122	2	1	NABWERU	KATOOKE B	30	2	3		1		1	1	16	1	1	4		7	DRIVER	3		1	2	2	33	1	1	1	0	0	0	1	1	0	0	1	1	1	1	1	0	0	0	0	0	0	0
123	2	1	NABWERU	KATOOKE B	26	2	2		2		1	1	18	1	0	1		4		3		1	2	2	33	1	0	0	0	0	0	0	0	0	0	0	0	0	1	1	0	0	0	0	0	0	0
124	2	1	NABWERU	KATOOKE B	44	3	4		6	MUTORO	1	2	16	2	1	4				3		1	2	2	33	1	1	1	0	0	1	0	1	0	1	1	1	1	0	1	0	0	0	0	0	0	1	5	0
125	2	1	NABWERU	KATOOKE B	25	5	1		4		0			2	1	7	INSURANCE AGENT			3		1	2	2	33	1	1	1	0	0	0	1	1	1	1	0	0	0	1	1	0	0	0	0	0	0	1	0	0
126	2	1	NABWERU	KATOOKE B	27	3	1		3		1	1	23	1	1	4		4		3		1	2	2	33	1	0	1	0	0	0	1	1	1	1	1	1	0	1	1	0	1	0	0	0	0	1	0	0
127	2	1	NABWERU	KATOOKE B	29	3	1		1		1	1	22	1	0	4		7	DRIVER	3		1	2	2	33	1	1	1	0	0	0	1	0	1	0	1	0	0	0	1	0	0	0	0	0	0	1	0	0
128	2	1	NABWERU	KATOOKE B	33	3	1		1		1	1	14	1	0	4		7	CANPENTER	1		1	2	2	33	0	0	0	0	0	0	0	1	1	0	0	0	0	0	1	0	0	0	0	0	0	0
129	2	1	NABWERU	KATOOKE B	27	3	2		1		1	4	17	2	0	1		4		3		1	2	2	33	1	1	1	0	0	0	1	1	1	0	1	1	0	1	1	0	0	0	0	0	0	1	0	0
130	2	1	NABWERU	KATOOKE B	28	3	1		2		1	1	24	1	0	1		7	DRIVER	3		1	2	2	33	1	0	1	0	0	0	0	1	0	1	1	0	0	0	1	0	0	0	0	0	0	0
131	2	1	NANSANA	NABWERU NORTH II	25	2	1		1		1	1	19	1	0	1		4		3		1	2	2	33	1	1	1	0	0	0	1	1	0	0	1	0	0	1	1	0	1	0	0	0	0	1	0	0
132	2	1	NABWERU	KATOOKE B	36	1	1		1		1	1	18	1	0	4		7	ENGINEER	3		1	2	2	33	1	0	1	0	0	0	1	0	0	0	0	1	0	1	1	0	0	0	0	0	0	0
133	2	1	NABWERU	KATOOKE B	28	2	1		1		1	1	20	1	1	4		2		3		1	2	2	33	1	1	0	0	0	0	0	0	0	1	0	0	0	0	1	0	0	0	0	0	0	0
134	2	1	NABWERU	KATOOKE B	40	6	4		2		1	1	25	1	1	7	HAIR DRESSING	4		3		1	2	2	33	1	0	1	0	0	0	0	0	0	0	1	0	0	1	1	0	0	0	0	0	0	0
135	2	1	NABWERU	KATOOKE B	41	1	2		1		1	4	15	2	0	4		7	DRIVER	3		1	2	2	33	1	1	0	0	0	0	0	0	0	0	1	0	0	0	1	0	0	0	0	0	0	0
136	2	1	NABWERU	KATOOKE B	33	3	4		6	ACHOLI	1	4	14	2	1	4		4		3		1	2	2	33	1	0	1	0	0	0	0	1	0	1	1	1	0	0	1	0	0	0	0	0	0	0
137	2	1	NABWERU	KATOOKE B	36	1	1		2		1	1	25	1	1	7		7	CHIEF	3		1	2	2	33	1	1	1	0	0	1	0	1	0	1	1	0	0	0	1	0	0	0	0	0	0	0
138	2	1	NABWERU	KATOOKE B	28	1	3		1		1	4	18	2	1	7	METRON	2		3		1	2	2	33	1	1	0	0	0	0	0	0	0	0	1	0	0	0	0	0	0	0	0	0	0	0
139	2	1	NABWERU	KATOOKE B	48	2	4		6	TANZANIAN	1	1	22	1	0	4		7	PASTOR	3		1	2	2	33	1	1	1	0	0	0	0	1	0	1	1	1	0	1	1	0	1	0	0	0	0	0
140	2	1	NABWERU	KATOOKE B	26	3	4		1		1	1	18	1	0	4		3		4	LAMP WITH CELLS	1	2	2	33	0	0	0	0	0	0	0	0	0	0	0	0	0	1	1	0	0	0	0	0	0	0
141	2	1	NABWERU	KATOOKE B	35	2	4		2		1	1	22	1	0	1		4		3		1	2	2	33	1	1	1	0	0	0	1	1	1	1	1	1	0	1	1	0	0	0	0	0	0	1	0	0
142	2	1	NABWERU	KATOOKE B	33	2	1		6	MUNYARWANDA	1	1	20	1	0	4		2		3		1	2	2	33	1	0	1	0	0	1	0	1	1	1	1	0	0	1	1	0	1	0	0	0	0	0
143	2	1	NABWERU	KATOOKE B	26	5	3		1		1	1	22	1	1	7	MIN OF EDUC	7	POLICEMAN	3		1	2	2	33	1	1	1	0	0	1	1	1	1	1	0	1	1	1	1	0	0	0	0	0	0	0
144	2	1	NABWERU	KATOOKE B	49	2	4		1		1	4	18	2	0	4		1		3		1	2	2	33	1	1	0	0	0	0	0	1	1	0	1	0	0	0	1	0	0	0	0	0	0	0
145	2	1	NABWERU	KATOOKE B	36	4	2		2		1	1	25	1	0	4		4		3		1	2	2	33	1	1	0	0	0	0	0	1	1	0	1	0	0	1	1	0	0	0	0	0	0	0
146	2	1	NABWERU	KATOOKE B	32	6	1		1		1	1	23	1	1	4		6		3		1	2	2	33	1	1	0	0	0	0	0	0	1	0	1	1	0	1	1	1	0	0	0	0	0	0
147	2	1	NABWERU	KATOOKE B	45	2	3		2		1	2	18	2	0	4				3		1	2	2	33	1	1	1	0	0	0	0	0	0	1	1	0	0	1	1	0	0	0	0	0	0	1	0	0
148	2	1	NABWERU	WAMALA	35	2	3		2		1	1	17	1	1	4		7	DRIVER	3		1	2	2	33	1	1	1	0	0	0	0	1	1	1	1	1	1	1	1	1	0	0	0	1	0	0
149	2	1	NABWERU	WAMALA	31	2	1		2		1	1	24	1	1	4		4		3		1	2	2	33	1	1	1	0	0	0	0	0	0	0	0	0	0	0	1	0	0	0	0	0	0	0
150	2	1	NABWERU	WAMALA	41	3	1		6	MUNYORO	1	1	18	1	1	4		4		3		1	2	2	33	1	1	1	0	0	1	0	1	1	0	1	1	0	0	1	0	0	0	0	0	0	0
151	2	1	NABWERU	WAMALA	33	3	3		1		1	1	18	1	1	7	TAILOR	7	DRIVER	3		1	2	2	33	1	0	1	0	0	0	1	1	1	1	1	0	0	0	1	0	0	0	0	0	0	1	0	0
152	2	1	NABWERU	WAMALA	25	6	3		2		1	1	24	1	0	1		4		3		1	2	2	33	1	1	1	0	0	0	0	0	0	0	1	0	0	1	1	0	0	0	0	0	0	0
153	2	1	NABWERU	WAMALA	41	1	3		3		1	1	21	1	1	4		4		3		1	2	2	33	1	1	1	0	0	1	0	1	1	1	0	1	1	1	1	0	0	0	0	0	0	0
154	2	1	NABWERU	WAMALA	26	3	2		1		1	1	20	1	1	6		6		3		1	2	2	33	1	1	0	0	0	0	0	1	1	1	1	0	0	0	1	0	1	0	0	0	0	1	4	0
155	2	1	NABWERU	WAMALA	40	2	3		1		1	1	18	1	1	4		7	MOTOR CYCLIST	3		1	2	2	33	1	1	0	0	0	0	0	1	0	1	1	0	0	0	1	0	1	0	0	0	0	0
156	2	1	NABWERU	WAMALA	26	4	2		1		1	1	20	1	1	3		4		1		1	2	2	33	0	1	0	0	0	0	0	1	1	0	1	0	0	1	1	0	1	0	0	0	0	0
157	2	1	NABWERU	WAMALA	36	1	3		1		1	1	22	1	0	1		4	MECHANIC	3		1	2	2	33	1	1	1	0	0	0	0	1	1	0	1	1	0	0	1	0	0	0	0	0	0	0
158	2	1	NABWERU	WAMALA	30	3	4		1		1	1	20	1	0	1		7	DRIVER	3		1	2	2	33	1	1	1	0	0	0	0	1	1	1	1	1	0	1	1	0	0	0	0	0	0	0
159	2	1	NABWERU	WAMALA	36	2	1		1		1	1	17	1	0	1		4		3		1	2	2	33	1	1	1	0	0	0	0	0	0	1	1	0	0	1	1	0	0	0	0	0	0	0
160	2	1	NABWERU	WAMALA	49	1	3		6	MUTORO	1	2	18	2	0	1				3		1	2	2	33	1	1	1	0	0	0	0	1	0	1	1	0	0	1	1	0	0	0	0	0	0	0
161	2	1	NABWERU	WAMALA	34	3	3		1		1	1	17	2	0	1				3		1	2	2	33	0	0	0	0	0	0	0	0	0	0	1	0	0	0	1	0	0	0	0	0	0	0
162	2	1	NABWERU	WAMALA	44	2	3		2		1	1	18	1	0	1		4		1		1	2	2	33	0	0	0	0	0	0	0	0	1	0	0	0	0	0	1	0	0	0	0	0	0	0
163	2	1	NABWERU	WAMALA	32	5	3		1		1	1	25	1	0	1		4		3		1	2	2	33	1	1	1	0	0	1	1	1	1	1	1	0	1	1	1	0	0	0	0	1	0	0
164	2	1	NABWERU	WAMALA	28	2	4		1		1	1	18	1	0	1		7	DRIVER	2		1	2	2	33	0	0	0	0	0	0	0	1	1	1	1	0	0	1	1	0	1	0	0	0	0	0
165	2	1	NABWERU	WAMALA	32	5	3		1		1	1	22	1	1	3		7	ENGINEER	3		1	2	2	33	1	1	1	0	0	0	1	0	1	0	1	0	1	0	1	0	0	0	1	0	0	1	0	0
166	2	1	NABWERU	WAMALA	42	2	1		1		1	1	17	1	0	4		7	BODA CYCLIST	3		1	2	2	33	1	1	1	0	0	0	1	1	1	0	1	1	0	1	0	0	1	0	0	0	0	1	0	0
167	2	1	NABWERU	WAMALA	34	4	3		1		1	1	25	1	0	1		4		3		1	2	2	33	1	0	1	0	0	0	0	0	0	0	1	0	0	0	1	0	1	0	0	0	0	1	0	0
168	2	1	NABWERU	WAMALA	26	3	2		1		1	1	16	1	0	4		7	MECHANIC	3		1	2	2	33	1	1	1	0	0	0	0	1	1	1	1	1	1	1	1	0	0	0	1	0	0	1	0	0
169	2	1	NABWERU	WAMALA	29	1	3		6	MUTORO	1	1	26	1	1	7	WORKS IN INDS	4		3		1	2	2	33	1	0	1	0	0	0	1	0	0	0	1	0	0	1	1	0	0	0	0	0	0	0
170	2	1	NABWERU	WAMALA	33	3	4		2		1	1	21	1	1	3		7	MECHANIC	3		1	2	2	33	1	0	1	0	0	0	0	0	0	0	1	1	0	1	1	0	0	0	0	0	0	1	0	0
171	2	1	NABWERU	WAMALA	33	1	3		2		1	1	19	1	0	1		4		3		1	2	2	33	1	0	1	0	0	0	0	0	1	0	1	0	0	0	0	0	1	0	0	0	0	1	0	0
172	2	1	NABWERU	WAMALA	44	3	3		1		1	4	20	2	0	1		4		1		1	2	2	33	0	0	0	0	0	0	0	0	1	0	1	0	0	0	1	0	0	0	0	0	0	0
173	2	1	NANSANA	7/8 WARD	25	1	2		1		1	1	30	1	1	4		7	CANPENTER	2		1	1	2	31	0	1	0	0	0	0	0	1	0	1	1	1	1	0	1	0	0	0	0	0	0	0
174	2	1	NANSANA	7/8 WARD	40	4	1		1		1	1	24	1	1	7	SHOP KEEPER	4		3		3	2	2	31	1	0	0	0	0	0	0	0	0	0	0	0	0	1	1	0	0	0	0	0	0	0
175	2	1	BWEYOGERERE	KATUBA ZONE	38	6	2		3		1	4		2	1	3				3		1	2	2	33	1	1	1	0	1	1	1	1	1	1	1	1	1	1	1	0	0	0	1	0	0	0
176	2	1	BWEYOGERERE	KATUBA ZONE	32	3	3		1		1	1	27	1	1	1		7	BOXER	3		1	2	2	34	1	1	1	0	1	1	1	1	1	1	1	1	1	1	1	0	0	0	1	0	0	0
177	2	1	BWEYOGERERE	KATUBA ZONE	28	3	2		6	MUTESO	1	1	20	1	1	4		4		3		1	2	2	33	1	1	1	0	0	0	1	1	1	1	1	1	1	1	1	0	0	0	0	0	0	0
178	2	1	BWEYOGERERE	KATUBA ZONE	27	3	2		3		1	4	18	1	1	4				3		1	2	2	33	1	1	1	0	0	0	1	1	1	1	1	0	1	1	1	0	0	0	0	0	0	0
179	2	1	BWEYOGERERE	KATUBA ZONE	26	5	2		1		1	1	23	1	1	4		4		3		1	2	2	33	1	1	1	0	0	0	1	1	1	1	1	1	1	1	1	0	0	0	0	0	0	0
180	2	1	BWEYOGERERE	KATUBA ZONE	28	3	4		5		1	4	24	2	1	4				3		2	2	2	35	1	0	0	0	0	0	0	0	0	0	1	0	0	0	0	0	0	0	0	0	0	0
181	2	1	BWEYOGERERE	KATUBA ZONE	41	1	1		6	MUDAMA	1	1	20	1	1	4		2		3		1	2	2	33	1	1	1	0	1	1	1	1	1	1	1	1	1	1	0	0	0	1	0	0	1	1	2	1
182	2	1	BWEYOGERERE	KATUBA ZONE	38	3	1		3		1	1	24	1	1	4		4		3		1	2	2	33	1	1	1	0	1	1	1	1	1	1	1	1	1	1	1	0	0	0	0	0	0	0
183	2	1	BWEYOGERERE	KATUBA ZONE	48	6	4		1		1	1	17	1	1	3		4		3		1	2	2	33	1	1	1	1	1	1	1	1	1	1	1	1	1	1	1	1	0	0	0	0	0	1	5
184	2	1	BWEYOGERERE	KATUBA ZONE	28	4	2		6	MUNYORO	1	3	19	2	1	7	OFFICE ATTENDANT			3		1	2	2	33	1	1	1	0	0	0	1	1	0	1	1	1	1	1	1	0	1	0	0	0	0	0
185	2	1	BWEYOGERERE	KATUBA ZONE	29	2	3		3		1	1	20	1	0	1		7	MWCHANIC	3		1	2	2	33	1	1	1	1	1	0	1	1	1	1	1	1	0	1	1	0	0	0	0	0	0	0
186	2	1	BWEYOGERERE	KATUBA ZONE	32	6	2		6	MUNYOLI	1	1	22	1	1	4		7	DRIVER	3		1	2	2	33	1	1	1	0	0	0	1	1	1	1	1	1	1	1	1	0	0	0	0	0	0	0
187	2	1	BWEYOGERERE	KATUBA ZONE	38	5	1		1		1	1	18	1	1	4		6		3		1	2	2	33	1	1	1	1	1	1	1	1	1	1	1	1	1	1	1	0	0	0	1	0	0	0
189	2	1	BWEYOGERERE	KATUBA ZONE	35	4	2		4		1	1	19	1	0	1		4		3		1	2	2	33	1	1	1	0	1	1	1	1	1	1	1	1	1	1	1	0	0	0	0	0	0	0
190	2	1	BWEYOGERERE	KATUBA ZONE	30	5	4		2		1	1	23	1	0	1		3		3		1	2	2	33	1	1	1	0	0	1	1	1	1	1	1	1	1	1	1	0	0	1	0	0	0	1
191	2	1	BWEYOGERERE	KATUBA ZONE	39	3	2		1		1	1	20	1	0	1		4		3		1	2	2	34	1	1	1	0	0	0	1	1	1	1	1	1	1	1	1	0	0	0	0	0	0	0
192	2	1	BWEYOGERERE	KATUBA ZONE	40	1	1		1		1	1	22	1	0	1		4		3		1	2	2	35	1	1	1	0	0	0	1	1	1	1	1	1	1	1	1	0	0	0	0	0	0	1
193	2	1	BWEYOGERERE	KATUBA ZONE	36	3	2		2		1	1	20	1	1	4		1		3		1	2	2	33	1	1	1	0	0	0	1	1	1	1	1	1	1	1	1	0	0	1	0	0	0	0
194	2	1	BWEYOGERERE	KATUBA	29	4	3		3		1	1	20	1	1	4		4		3		1	2	2	35	1	1	1	0	0	0	1	1	1	1	1	1	1	1	1	0	0	0	0	0	0	0
195	2	1	BWEYOGERERE	KATUBA ZONE	31	6	1		3		1	1	21	1	1	4		7	CANPENTER	3		1	2	2	33	1	1	1	0	0	0	1	1	1	1	1	1	1	1	1	0	0	1	0	0	0	0
196	2	1	BWEYOGERERE	KATUBA	29	6	2		2		1	1	23	1	0	1		7	CANPENTER	3		1	2	2	33	1	1	1	0	0	0	1	1	1	1	1	1	1	1	1	0	0	0	0	0	0	0
197	2	1	BWEYOGERERE	KATUBA	32	3	1		2		1	1	21	1	1	4		7	PRIEST	3		1	2	2	33	1	1	1	0	0	0	1	1	1	1	1	1	1	1	1	0	0	0	0	0	0	0
198	2	1	BWEYOGERERE	KATUBA	26	3	3		6	MUGISHU	1	1	24	1	1	7	SHOP KEEPER	7	DRIVER	3		2	2	2	35	1	1	1	0	0	1	1	1	0	0	1	1	1	0	1	0	0	0	0	0	0	1		5
199	2	1	BWEYOGERERE	KATUBA	44	3	4		3		1	4	17	2	1	4				3		2	1	2	35	1	1	1	1	0	0	0	0	0	0	1	1	0	0	1	0	0	0	0	0	0	0
200	2	1	BWEYOGERERE	KATUBA	33	2	2		2		1	1	19	1	1	7	BAR	7	SOCIAL WORKER	3		1	2	2	33	1	1	1	0	1	1	1	1	1	1	1	1	1	1	1	1	0	0	0	0	0	1	1	3
201	2	1	BWEYOGERERE	KATUBA	37	3	3		1		1	4	16	2	1	4		4		3		2	1	1	23	0	0	0	0	0	0	0	0	0	0	0	0	0	0	0	0	0	0	0	0	0	0
202	2	1	BWEYOGERERE	KATUBA	48	1	3		6	MUNYORO	1	2	17	2	1	3				3		1	2	2	31	1	1	1	0	1	1	1	1	1	1	1	1	1	1	1	0	0	0	0	0	0	1
203	2	1	BWEYOGERERE	KATUBA	28	2	3		3		1	1	19	1	0	1		7	DRIVER	3		1	2	2	33	1	1	1	1	0	0	0	0	1	0	1	0	0	1	1	0	0	0	0	0	0	0
205	2	1	BWEYOGERERE	KATUBA	39	1	1		1		1	1	21	1	1	4		1		3		1	2	2	33	1	1	1	0	0	0	1	1	1	1	1	1	1	1	1	0	0	0	0	0	0	0
206	2	1	BWEYOGERERE	KATUBA	40	4	4		6	MUNYOLI	1	1	23	1	1	4		4		3		1	2	2	33	1	1	1	0	1	1	1	1	1	1	1	1	1	1	1	0	0	0	0	0	0	1	2	5
207	2	1	BWEYOGERERE	KATUBA	28	3	3		3		1	1	17	1	0	1		1		1		2	1	1	28	0	1	0	0	0	0	0	0	1	0	1	0	0	1	1	0	0	0	0	0	0	0
208	2	1	BWEYOGERERE	KATUBA ZONE	36	2	2		1		1	1	22	1	1	4		7	DRIVER	3		1	2	2	33	1	1	1	0	0	0	0	0	0	0	0	0	0	0	1	0	0	0	0	0	0	0
209	2	1	BWEYOGERERE	KATUBA ZONE	35	1	3		1		0			2	1	4				3		1	2	2	33	1	1	1	0	0	0	0	1	1	1	1	1	1	1	1	0	0	0	0	0	0	0
210	2	1	BWEYOGERERE	KATUBA ZONE	28	6	1		3		1	1	19	1	1	6		6		3		1	2	2	33	1	1	1	0	1	1	1	1	1	1	1	1	1	1	1	0	0	0	1	0	0	0
211	2	1	BWEYOGERERE	KATUBA ZONE	40	2	3		2		1	1	20	1	0	1		4		3		1	2	2	33	1	1	1	0	0	1	1	1	1	1	1	1	1	1	1	1	1	0	0	0	0	0
212	2	1	BWEYOGERERE	KATUBA ZONE	27	6	2		4		1	1	21	1	1	4		4		3		1	2	2	33	1	1	1	0	0	0	1	1	1	1	1	1	1	1	1	0	0	0	0	0	0	0
213	2	1	BWEYOGERERE	KATUBA ZONE	29	3	3		3		1	1	20	1	1	4		4		3		1	2	2	33	1	1	1	0	0	0	0	1	1	1	1	1	1	1	1	0	0	0	0	0	0	0
214	2	1	BWEYOGERERE	KATUBA ZONE	38	4	3		3		1	1	20	1	1	4		4		3		1	2	2	33	1	1	1	0	0	0	1	1	1	1	1	1	1	1	1	0	0	0	0	0	0	0
215	2	1	BWEYOGERERE	KATUBA ZONE	31	4	2		3		1	1	21	1	0	1		4		4		3	1	2	33	1	1	1	0	0	0	1	1	1	1	1	1	1	1	1	0	0	0	0	0	0	0
216	2	1	BWEYOGERERE	KATUBA ZONE	34	4	1		3		1	1	20	1	1	4		7	BUILDING	3		1	2	2	33	1	1	1	0	0	0	1	1	1	1	1	1	1	1	1	0	1	0	0	0	0	0
217	2	1	BWEYOGERERE	KATUBA ZONE	35	1	4		3		1	4	17	2	1	7	MAID			3		1	2	2	31	1	1	1	0	1	1	1	1	1	1	1	1	1	1	1	0	0	0	0	0	0	0
218	2	1	BWEYOGERERE	NTEBETEBE	27	2	1		1		1	3	18	1	1	4				3		1	2	2	33	1	0	1	0	0	0	0	0	0	0	0	0	0	0	0	0	0	0	0	0	0	0
219	2	1	BWEYOGERERE	NTEBETEBE	27	1	1		3		1	1	18	1	0	1		4		3		2	1	2	35	1	1	0	0	0	0	1	1	1	1	1	1	1	1	1	0	0	0	0	0	0	0
220	2	1	BWEYOGERERE	NTEBETEBE	27	2	1		6	ITESO	1	1	14	1	1	4		4		3		1	2	2	33	1	1	1	0	0	0	0	0	0	0	0	0	0	0	0	0	0	0	0	0	0	0
221	2	1	BWEYOGERERE	NTEBETEBE	25	3	4		1		1	1	19	1	0	1		7	RADIO PRESENTER	3		1	2	2	33	1	1	1	0	0	0	0	1	0	1	1	1	1	1	1	0	0	0	0	0	0	0
222	2	1	BWEYOGERERE	NTEBETEBE	28	5	1		2		1	1	25	1	1	7	SOLDIER	1		3		1	2	2	33	1	1	1	0	1	1	1	1	1	1	1	1	1	1	1	1	1	0	0	0	0	0
223	2	1	BWEYOGERERE	NTEBETEBE	37	3	3		6	MUTORO	1	1	22	1	1	4		7	LAWYER	3		1	2	2	33	1	1	1	0	1	1	1	1	1	1	1	1	1	1	1	1	0	0	1	0	0	0
224	2	1	BWEYOGERERE	NTEBETEBE	32	1	4		3		1	1	23	1	1	1		7	POLITICIAN	3		1	2	2	33	1	1	1	1	1	1	1	1	1	1	1	1	1	1	1	1	0	0	1	0	0	1	4	6
225	2	1	BWEYOGERERE	NTEBETEBE	29	4	2		6	MUGISHU	1	1	20	1	1	4		7	POLICEMAN	3		1	2	2	33	1	1	1	1	0	1	1	1	1	1	1	1	1	1	1	0	0	0	1	0	0	0	4	1
226	2	1	BWEYOGERERE	NTEBETEBE	28	3	2		2		1	1	20	1	0	1		5		3		1	2	2	33	1	1	1	0	0	1	1	1	1	1	1	1	1	1	1	0	1	0	0	0	0	0
227	2	1	BWEYOGERERE	NTEBETEBE	39	6	2		2		1	1	20	1	1	3		3		3		1	2	2	33	1	1	1	1	1	1	1	1	1	1	1	1	1	1	1	1	1	0	0	0	0	1
228	2	1	BWEYOGERERE	NTEBETEBE	49	4	2		2		1	1	22	1	1	4		4		3		1	2	2	33	1	1	1	0	1	1	1	1	1	1	1	1	1	1	1	1	0	1	0	0	0	1	5
229	2	1	BWEYOGERERE	NTEBETEBE	39	4	1		1		1	1	20	1	1	4		4		3		1	2	2	33	1	1	1	0	0	1	1	1	1	1	1	1	1	1	1	0	1	0	0	0	0	1
230	2	1	BWEYOGERERE	NTEBETEBE	39	1	3		3		1	3	24	2	1	4				3		1	2	2	33	1	1	0	0	0	0	0	1	1	1	1	0	0	1	1	0	0	0	0	0	0	0
231	2	1	BWEYOGERERE	NTEBETEBE	33	4	2		3		1	1	18	1	1	4		3		3		1	2	2	33	1	1	1	0	0	1	1	1	1	1	1	1	1	1	1	0	1	0	0	0	0	0
232	2	1	BWEYOGERERE	NTEBETEBE	32	6	1		1		1	1	28	1	0	1		2		3		1	2	2	33	1	1	1	0	0	1	1	1	1	1	1	1	1	1	1	1	0	0	1	0	0	1	2
233	2	1	BWEYOGERERE	NTEBETEBE	38	4	5		1		1	1	21	1	1	4		4		3		1	2	2	33	1	1	1	0	0	0	1	1	1	1	1	1	1	1	1	0	0	0	0	0	0	0
234	2	1	BWEYOGERERE	NTEBETEBE	30	4	4		6	MUTORO	1	2	21	2	1	4				3		1	2	2	33	1	1	1	0	0	0	1	1	1	1	1	1	1	1	1	0	0	0	0	0	0	0
235	1	2	WABINYONYI	MACCUMU	32	3	1		5		0			1	1	2		2		2		1	1	2	33	0	1	0	0	0	0	0	1	1	0	1	0	0	1	1	1	0	0	0	0	0	1
236	2	1	BWEYOGERERE	NTEBETEBE	29	3	2		2		1	1	20	1	1	4		4		3		1	2	2	33	1	1	1	0	1	1	1	1	1	1	1	1	1	1	1	0	1	0	0	0	0	1		2
237	2	1	BWEYOGERERE	NTEBETEBE	36	2	4		6	MUNYARWADA	1	1	19	1	0	1		7	DRIVER	3		1	2	2	33	1	1	1	1	0	0	0	1	1	1	1	1	1	1	1	1	0	0	0	0	0	0
238	2	1	BWEYOGERERE	KATUBA ZONE	28	3	1		6	ACHOLI	1	1	21	1	1	4		4		3		1	2	2	33	1	1	1	0	0	0	1	1	1	1	1	1	1	1	1	0	0	0	0	0	0	0
239	2	1	BWEYOGERERE	NTEBETEBE	38	1	1		3		1	1	27	1	1	7	MOBILE MONEY	2		3		1	2	2	33	1	0	1	0	0	0	0	0	0	0	1	0	0	0	1	0	0	0	0	0	0	1	3
240	2	1	BWEYOGERERE	NTEBETEBE	41	1	3		1		1	1	20	1	1	1		4		3		1	2	2	33	1	1	1	0	0	1	1	1	1	1	1	1	1	1	1	1	1	0	0	0	0	0
241	1	2	NABISWERA	MOONE	47	1	2		6	SEBEI	1	1	18	1	1	2		2		2		3	1	1	23	0	0	0	0	0	0	0	1	1	1	1	1	1	1	1	0	0	0	0	0	0	1	5
242	1	2	NABISWERA	MOONE	25	2	2		6	LANGI	1	1	16	1	1	2		2		1		3	1	1	23	0	1	0	0	0	0	0	1	1	0	1	1	1	1	1	1	0	0	0	0	0	1	2
243	1	2	NABISWERA	MOONE	34	2	2		5		1	1	25	1	1	2		2		2		1	2	2	33	0	1	0	0	0	0	0	1	1	1	1	1	1	1	1	1	1	0	0	0	0	1	2	2
244	1	2	NABISWERA	MOONE	47	2	4		5		1	3	18	2	0	4				4	TORCH	3	1	1	21	0	0	0	0	0	0	0	0	1	1	1	1	1	1	1	1	0	0	0	0	0	0
245	1	2	NABISWERA	MOONE	37	2	1		5		1	1	18	1	1	2		2		4	TORCH	3	1	1	21	0	1	0	0	0	0	0	1	0	0	1	1	1	1	1	1	0	0	0	0	0	1
246	1	2	NABISWERA	MOONE	43	2	4		5		1	1	18	1	0	2		2		2		3	1	1	23	0	1	0	0	0	0	0	1	1	0	1	1	1	1	1	1	0	0	0	0	0	1	5
247	1	2	NABISWERA	MOONE	41	2	5		5		1	1	19	1	0	2		2		2		1	2	2	33	0	1	0	0	0	0	0	1	1	1	1	1	1	1	1	1	0	0	0	0	0	1	1
248	1	2	NABISWERA	MOONE	41	2	5		5		1	1	20	1	0	2		2		2		1	2	2	33	0	1	0	0	0	0	0	1	1	1	1	1	1	0	0	0	1	0	0	0	0	1	1
249	1	2	NABISWERA	MOONE	31	2	4		6	LANGI	1	1	18	1	0	2		2		2		3	1	1	23	0	1	0	0	0	0	0	1	1	0	1	1	1	1	1	1	0	0	0	0	0	1	2	0
250	1	2	NABISWERA	MOONE	28	2	2		5		1	1	17	1	0	2		2		1		3	1	1	23	0	1	0	0	0	0	0	1	1	0	1	1	1	1	1	1	0	0	0	0	0	1	2
251	2	1	BWEYOGERERE	NTEBETEBE	38	2	1		6	MUNYARWANDA	1	1	19	1	1	4		4		3		1	2	2	33	1	1	1	1	0	0	0	1	1	1	1	1	1	1	1	1	0	0	0	0	0	0
252	1	2	NABISWERA	MOONE	39	3	3		3		1	1	20	1	1	7	HAIR DRESSING	7	FEUL ATTENDANT	3		2	2	2	33	1	1	1	0	0	0	0	1	1	1	1	1	1	1	1	0	0	0	0	0	0	0
253	2	1	BWEYOGERERE	NTEBETEBE	27	5	1		2		0			1	1	3		7	ELECTRICIAN	3		1	2	2	33	1	1	1	0	0	1	1	1	1	1	1	1	1	1	1	0	0	0	0	0	0	0
254	2	1	BWEYOGERERE	NTEBETEBE	37	3	4		2		1	1	21	1	1	4		7	MECHANIC	3		1	2	2	33	1	1	1	0	0	1	1	1	1	1	1	1	1	1	1	0	0	0	0	0	0	0
255	2	1	BWEYOGERERE	NTEBETEBE	25	3	1		1		1	1	20	1	0	1		4		3		1	2	2	33	1	0	0	0	0	0	0	0	0	0	0	0	0	0	0	0	0	0	0	0	0	0
256	2	1	BWEYOGERERE	NTEBETEBE	29	5	3		1		1	1	24	1	0	1		7	DEIVER	3		1	2	2	33	1	1	1	0	0	0	0	0	0	0	1	1	0	1	1	0	0	0	0	0	0	0
257	2	1	BWEYOGERERE	NTEBETEBE	46	2	2		1		1	4	20	2	1	7	HAIR DRESSING			3		1	2	2	33	1	1	0	0	0	0	0	0	0	0	1	0	0	1	1	0	0	0	0	0	0	0
258	2	1	BWEYOGERERE	NTEBETEBE	39	4	2		2		1	1	21	1	1	4		3		3		1	2	2	33	1	1	1	0	0	1	1	1	1	1	1	1	1	1	1	1	0	1	0	0	0	0
259	2	1	BWEYOGERERE	NTEBETEBE	29	5	3		6	MUTESO	1	1	25	1	1	7	ADMINISTRATOR	3		3		1	2	2	33	1	1	1	1	1	1	1	1	1	1	1	1	1	1	1	0	0	0	0	0	0	0
260	2	1	BWEYOGERERE	NTEBETEBE	48	4	2		6	MUTORO	1	1	24	1	1	4		3		3		1	2	2	33	1	1	1	0	0	1	1	1	1	1	1	1	0	1	1	0	0	0	0	0	0	1
261	2	1	BWEYOGERERE	NTEBETEBE	32	4	2		3		1	1	20	1	1	7	SALES LADY	6		3		1	2	2	33	1	1	1	1	1	0	0	1	1	1	1	1	1	1	1	0	0	0	1	0	0	0
262	2	1	BWEYOGERERE	NTEBETEBE	39	3	4		4		1	1	23	1	1	4		4		3		1	2	2	33	1	1	1	1	0	0	1	1	1	1	1	1	1	1	1	1	0	0	0	0	0	0
263	2	1	BWEYOGERERE	NTEBETEBE	30	3	1		1		1	1	20	1	1	4		1		3		1	2	2	33	1	1	1	0	0	0	1	1	1	1	1	1	1	1	1	0	0	0	0	0	0	1	0	5
264	2	1	BWEYOGERERE	NTEBETEBE	25	3	1		6	MUGISHU	1	1	22	1	1	3		5		3		1	2	2	33	1	1	1	0	0	0	0	1	1	1	1	1	1	1	1	0	1	0	0	0	0	1	1
265	2	1	BWEYOGERERE	NTEBETEBE	29	3	2		2		1	1	20	1	1	4		4		3		2	2	1	33	1	1	1	0	0	0	1	1	1	1	1	1	1	1	1	0	1	0	0	0	0	0
266	2	1	BWEYOGERERE	NTEBETEBE	25	6	2		1		1	4	18	2	1	3				3		1	2	2	33	1	1	1	0	0	0	1	1	1	1	1	1	0	1	0	0	0	0	0	0	0	0
267	1	2	WABINYONYI	SASIRA	38	4	5		6	MUNYARWANDA	1	1	20	1	1	4		2		2		1	2	2	33	0	1	1	0	0	0	0	1	1	1	1	1	1	1	1	1	0	0	0	0	0	1
268	1	2	WABINYONYI	SASIRA	48	2	1		5		1	4	16	2	1	2		2		1		2	2	2	35	0	1	0	0	0	0	0	1	1	1	1	1	1	1	1	1	0	0	0	0	0	1
269	1	2	WABINYONYI	SASIRA	39	2	2		5		1	1	15	1	1	2		2		2		2	2	2	33	0	1	0	0	0	0	1	1	1	0	1	1	1	0	1	1	0	0	0	0	0	1	3
270	1	2	WABINYONYI	SASIRA	39	2	2		5		1	1	17	1	1	2		2		1		2	1	2	33	0	1	0	0	0	0	0	1	1	0	1	1	1	1	1	1	0	0	0	0	0	1
271	1	2	WABINYONYI	SASIRA	37	2	3		1		1	1	20	1	0	1		4		1		1	1	2	33	0	1	1	0	0	0	0	1	1	1	1	1	1	1	1	1	1	0	0	0	0	1	4
272	1	2	WABINYONYI	SASIRA	38	6	4		1		1	1	23	1	1	3		3		2		1	2	2	33	0	1	0	0	0	0	0	1	1	1	1	1	1	1	1	1	1	0	1	0	0	1
273	1	2	WABINYONYI	SASIRA	25	4	4		5		1	1	20	1	1	3		6		2		3	2	2	33	0	1	0	0	0	0	0	1	1	1	1	1	1	1	1	1	0	0	0	0	0	1	1
274	1	2	WABINYONYI	SASIRA	25	4	3		1		1	1	19	1	1	4		4		2		1	1	2	33	0	1	0	0	0	0	0	1	1	0	1	1	1	1	1	1	0	0	0	0	0	1
275	1	2	WABINYONYI	SASIRA	31	3	4		5		1	4	24	2	1	4				1		1	2	2	33	0	1	0	0	0	0	0	1	1	0	1	1	0	1	1	1	0	0	0	0	0	1
276	1	2	WABINYONYI	SASIRA	28	3	2		5		1	1	18	1	1	2		3		1		1	2	2	33	0	1	0	0	0	0	0	1	1	1	1	1	1	1	1	1	0	0	0	0	0	1
278	1	2	WABINYONYI	MACCUMU	32	3	2		5		1	1	22	1	1	2		2		2		2	2	2	23	0	1	1	0	0	0	1	1	1	0	1	1	0	1	1	1	1	0	0	0	0	1	2
279	1	2	WABINYONYI	MACCUMU	25	2	3		6	MUNYORO	1	1	20	1	1	2		2		2		1	1	1	33	0	1	0	0	0	0	0	1	1	0	1	1	0	1	1	1	0	0	0	0	0	1	2
280	1	2	WABINYONYI	MACCUMU	35	2	1		6	LANGI	1	1	16	1	0	2		2		2		3	1	1	21	0	1	0	0	0	0	0	1	1	0	1	1	1	1	1	1	0	0	0	0	0	1
281	1	2	NABISWERA	IGULUKA/MOONE	25	3	5		5		1	1	21	1	0	2		2		2		3	1	1	21	0	1	0	0	0	0	0	1	1	1	1	1	1	1	1	1	0	0	0	0	0	1	0	0
282	1	2	NABISWERA	IGULUKA/MOONE	45	2	2		5		1	1	18	1	0	2		2		4	TORCH	1	2	2	33	0	1	0	0	0	0	0	1	1	1	1	1	1	1	1	1	0	0	0	0	0	1	3	0
283	1	2	NABISWERA	IGULUKA/MOONE	43	1	4		6	LANGI	1	2	17	2	1	2		4		2		1	2	2	33	0	1	1	0	0	0	0	1	1	1	1	1	1	1	1	1	1	0	0	0	0	1	2	0
284	1	2	NABISWERA	IGULUKA/MOONE	30	4	4		5		1	1	20	1	0	2		2		2		3	1	1	23	0	1	0	0	0	0	0	1	1	1	0	1	1	1	1	1	1	0	0	0	0	1
285	1	2	NABISWERA	IGULUKA/MOONE	40	1	4		5		1	1	20	1	0	2		2		1		1	2	2	33	0	1	0	0	0	0	0	1	1	0	1	1	1	1	1	1	0	0	0	0	0	1	1
286	1	2	NABISWERA	IGULUKA/MOONE	34	3	5		5		0			2	0	1				2		1	2	2	33	0	1	0	0	0	0	0	1	1	0	1	1	1	1	1	1	1	0	0	0	0	1	2
287	1	2	NABISWERA	MOONE	34	3	1		6	MUKENYI	1	1	22	1	0	4		4		2		3	1	1	27	0	1	0	0	0	0	0	1	1	0	1	1	1	1	1	1	0	0	0	0	0	1
288	1	2	WABINYONYI	MACCUMU	27	3	2		5		1	1	17	1	1	2		2		2		2	1	2	23	0	1	1	0	0	0	1	1	1	0	1	0	0	1	1	1	0	0	0	0	0	1
289	1	2	WABINYONYI	MACCUMU	25	3	2		1		1	1	16	2	1	2		7	TAXI DRIVER	4	TORCH	2	1	2	33	0	1	0	0	0	0	0	1	1	0	1	1	0	1	1	1	1	1	1	0	0	0
290	1	2	WABINYONYI	MACCUMU	33	3	1		5		1	1	17	1	1	2		4		4	TORCH	1	2	2	33	0	1	0	0	0	0	0	1	1	0	1	0	0	1	1	1	0	0	0	0	0	1
291	1	2	WABINYONYI	MACCUMU	28	2	1		5		1	1	19	1	1	2		2		2		3	1	1	26	0	0	0	0	0	0	0	0	1	0	1	0	0	1	1	1	0	0	0	0	0	0
292	1	2	WABINYONYI	MACCUMU	30	2	4		5		1	4	15	2	1	2		2		4	TORCH	1	1	2	33	0	1	0	0	0	0	0	1	1	0	1	0	0	1	1	1	0	0	0	0	0	1	1
293	1	2	WABINYONYI	MACCUMU	44	2	2		5		1	1	18	1	1	2		7	RED CROSS	2		2	1	2	33	0	1	0	0	0	0	0	1	1	0	1	0	0	1	1	1	0	0	0	0	0	1
294	1	2	WABINYONYI	MACCUMU	35	2	2		1		1	4	16	2	1	4				4	TORCH	3	1	2	27	0	0	0	0	0	0	0	0	1	0	1	0	0	0	1	1	0	0	0	0	0	0
295	1	2	WABINYONYI	MACCUMU	40	3	2		5		1	4	18	1	1	4		4		2		2	2	2	33	0	1	0	0	0	0	0	1	1	0	1	0	0	1	1	1	0	0	0	0	0	1	2
296	1	2	WABINYONYI	MACCUMU	25	2	3		5		1	1	21	1	1	2		4		2		1	1	2	33	0	1	0	0	0	0	0	1	1	0	1	1	1	1	1	1	0	0	0	0	0	1
297	1	2	WABINYONYI	MACCUMU	26	3	2		5		1	1	19	1	1	4		2		2		1	1	2	33	0	1	0	0	0	0	0	1	1	0	1	0	0	1	1	1	1	0	0	0	0	1	2
298	1	2	WABINYONYI	MACCUMU	43	2	2		5		1	1	21	1	1	2		3		2		1	2	2	33	0	1	0	0	0	0	0	1	1	0	1	1	0	1	1	1	0	0	0	0	0	1
299	1	2	WABINYONYI	MACCUMU	46	2	1		5		1	1	20	1	1	2		4		2		1	2	2	33	0	1	0	0	0	0	0	1	1	0	1	1	1	1	1	1	0	0	0	0	0	1
301	1	2	WABINYONYI	MACCUMU	45	2	4		5		1	1	17	1	1	4		4		2		2	1	2	33	0	1	0	0	0	0	0	1	1	0	1	0	0	1	1	1	0	0	0	0	0	1	2
302	1	2	WABINYONYI	MACCUMU	25	3	3		5		1	1	17	1	1	2		3		2		1	2	2	33	0	1	1	0	0	0	0	1	1	1	1	1	1	1	1	1	1	0	0	0	0	1	2
303	1	2	WABINYONYI	MACCUMU	49	2	2		5		1	1	20	1	1	2		3		2		1	2	2	33	0	1	1	0	0	0	1	1	1	1	1	0	0	1	1	1	1	1	0	0	0	1
304	1	2	WABINYONYI	MACCUMU	27	2	2		5		1	1	17	1	1	2		2		2		3	1	2	23	0	1	0	0	0	0	0	1	1	0	1	0	0	1	1	1	0	0	0	0	0	1
305	1	2	WABINYONYI	MACCUMU	25	2	4		5		1	1	23	1	1	2		4		4	TORCH	2	1	2	33	0	1	0	0	0	0	0	0	1	0	1	0	0	1	1	1	0	0	0	0	0	1
306	1	2	WABINYONYI	KAKONDI	25	2	1		5		1	1	17	1	1	2		7	MECHANIC	2		1	2	2	33	0	1	0	0	0	0	0	1	1	0	1	1	0	1	1	1	0	0	0	0	0	1
307	1	2	WABINYONYI	KAKONDI	27	2	2		5		1	1	16	1	1	2		2		2		1	1	2	33	0	1	0	0	0	0	0	1	1	0	1	0	0	1	1	1	0	0	0	0	0	1
308	1	2	WABINYONYI	KAKONDI	49	1	4		6	MUKENYI	1	1	17	1	1	2		7	MOTOR CYCLIST	4	TORCH	3	1	2	28	0	0	0	0	0	0	0	0	1	0	1	0	0	0	0	0	0	0	0	0	0	0
309	1	2	WABINYONYI	KAKONDI	25	3	1		5		1	1	18	1	1	2		3		2		2	1	2	33	0	1	0	0	0	0	0	1	1	0	1	0	0	1	1	1	0	0	0	0	0	1	3
310	1	2	WABINYONYI	KAKONDI	38	2	2		5		1	1	21	1	1	2		2		2		1	1	2	33	0	1	0	0	0	0	0	1	1	0	1	1	1	1	1	1	0	0	0	0	0	0
311	1	2	WABINYONYI	KAKONDI	49	2	2		6	MUGWERE	1	1	15	1	1	2		2		4	TORCH	2	2	2	33	0	1	0	0	0	0	0	1	1	0	1	0	0	1	1	1	0	0	0	0	0	1
312	1	2	WABINYONYI	KAKONDI	49	1	2		5		1	2	15	2	1	2				1		2	1	2	33	0	1	0	0	0	0	0	1	1	0	1	0	0	1	1	1	0	0	0	0	0	1
313	1	2	WABINYONYI	KAKONDI	25	2	1		5		1	1	16	1	1	2		7	MOTORCYCLIST	2		2	2	2	33	0	1	1	0	0	0	0	1	1	0	1	1	1	1	1	1	1	0	0	0	1	1
314	1	2	WABINYONYI	MACCUMU	30	3	2		5		1	1	18	1	1	2		4		1		1	1	2	33	0	1	0	0	0	0	0	1	1	1	1	1	1	1	1	1	1	0	0	0	0	1
315	1	2	WABINYONYI	MACCUMU	42	1	4		6	MUNYORO	1	1	14	1	1	2		2		2		2	1	2	23	0	1	0	0	0	0	0	1	1	0	1	0	0	1	1	1	0	0	0	0	0	1
316	1	2	WABINYONYI	MACCUMU	25	3	2		5		1	4	16	2	1	2				2		2	1	2	33	0	1	0	0	0	0	0	1	1	0	1	0	0	1	1	1	1	0	0	0	0	1
317	1	2	WABINYONYI	KAKONDI	35	3	4		5		1	1	19	1	1	2		4		2		1	2	2	33	0	1	0	0	0	0	0	1	1	0	1	1	1	1	1	1	0	0	0	0	0	1
318	1	2	WABINYONYI	KAKONDI	43	2	4		5		1	1	17	1	1	2		2		2		3	1	2	33	0	1	0	0	0	0	0	1	1	0	1	0	0	0	1	1	0	0	0	0	0	1
319	1	2	NABISWERA	IGULUKA /MOONE	25	3	5		5		1	1	13	1	0	2		2		2		3	1	1	23	0	1	0	0	0	0	0	1	1	0	0	1	0	0	0	1	1	0	0	0	0	0
320	1	2	NABISWERA	IGULUKA /MOONE	25	2	2		5		1	1	20	1	0	2		2		2		3	1	1	23	0	1	0	0	0	0	0	1	1	0	1	1	1	1	1	1	0	0	0	0	0	1
321	1	2	NABISWERA	IGULUKA /MOONE	25	4	5		6	ALUR	1	1	20	1	1	3		1		2		3	1	1	21	0	1	0	0	0	0	0	1	1	1	1	1	1	1	1	1	0	0	0	0	0	1
322	1	2	NABISWERA	IGULUKA /MOONE	25	2	2		5		1	1	20	1	0	2		2		2		3	1	1	21	0	1	0	0	0	0	0	1	1	0	1	1	1	1	1	1	0	0	0	0	0	1
323	1	2	NABISWERA	IGULUKA /MOONE	31	2	4		6	MUGISHU	1	1	19	1	0	2		2		2		1	2	2	33	0	1	0	0	0	0	0	1	1	1	1	1	1	1	1	1	1	0	0	0	0	1	2
324	1	2	NABISWERA	IGULUKA /MOONE	36	2	4		6	ACHOLI	1	1	16	1	1	4		2		4	TORCH	3	1	1	21	0	1	0	0	0	0	0	1	0	0	0	0	0	1	0	0	0	0	0	0	1	1
325	1	2	NABISWERA	IGULUKA /MOONE	31	2	1		6	LUGUBARA	1	1	20	1	0	2		7	FISHERMAN	4	TORCH	3	1	1	21	0	0	0	0	0	0	0	1	1	0	1	1	1	1	1	0	0	0	0	0	0	1
326	1	2	NABISWERA	IGULUKA /MOONE	40	2	2		5		1	1	17	1	1	2		2		2		2	1	2	33	0	1	0	0	0	0	0	1	1	0	1	0	0	1	1	1	1	0	0	0	0	1
327	1	2	NABISWERA	IGULUKA /MOONE	43	3	2		5		1	4	18	2	1	2		2		1		3	1	2	23	0	0	0	0	0	0	0	0	1	0	1	0	0	1	1	1	0	0	0	0	0	1
328	1	2	WABINYONYI	KAKONDI	38	2	4		5		1	1	14	1	1	2		7	BUILDER	2		2	2	2	33	0	1	0	0	0	0	0	1	1	0	0	0	0	1	1	0	0	0	0	0	0	1	2
329	1	2	WABINYONYI	KAKONDI	35	2	2		5		1	1	18	1	1	4		2		2		1	1	2	33	0	1	0	0	0	0	0	1	1	0	1	0	0	1	1	1	0	0	0	0	0	1	2
330	2	1	WABINYONYI	KAKONDI	25	2	4		5		1	1	17	1	1	2		4		2		1	1	2	33	0	1	0	0	0	0	0	1	1	0	1	0	0	1	1	1	0	0	0	0	0	1
331	1	2	WABINYONYI	KAKONDI	25	3	2		5		1	4	22	2	1	4		4		2		1	2	2	33	0	1	0	0	0	0	0	1	1	0	1	1	1	1	1	1	0	0	0	0	0	1
332	1	2	WABINYONYI	KAKONDI	25	2	4		5		1	4	15	2	0	1		4		2		2	2	2	33	0	1	0	0	0	0	0	1	1	0	1	0	0	1	1	1	0	0	0	0	0	0
333	1	2	WABINYONYI	KAKONDI	49	2	2		5		1	4	16	2	1	2		2		2		1	2	2	33	0	1	0	0	0	0	0	1	1	0	1	0	0	1	1	1	0	0	0	0	0	0
334	1	2	WABINYONYI	KAKONDI	32	2	1		5		1	1	16	1	1	2		4		2		2	2	2	33	0	1	0	0	0	0	0	1	1	0	1	0	0	1	1	0	0	0	0	0	0	0
335	1	2	WABINYONYI	KAKONDI	27	2	1		1		1	1	22	1	1	2		4		2		2	2	2	33	0	1	0	0	0	0	0	1	1	0	1	0	0	1	1	1	1	0	0	0	0	1
336	1	2	WABINYONYI	KAKONDI	30	3	1		5		1	1	17	1	1	7	TAILOR	2		2		2	2	2	33	0	1	0	0	0	0	0	1	1	0	1	0	0	1	1	1	0	0	0	0	0	0
337	1	2	WABINYONYI	KAKONDI	38	3	1		5		1	4	23	2	1	4		4		2		2	2	2	33	0	1	0	0	0	0	0	1	1	0	1	0	0	1	1	0	0	0	0	0	0	0
338	1	2	WABINYONYI	KAKONDI	25	3	4		5		1	4	18	2	0	1		2		2		2	2	2	33	0	1	0	0	0	0	0	1	1	0	1	0	0	1	1	1	0	0	0	0	0	0
339	1	2	WABINYONYI	KAKONDI	25	2	1		1		1	1	23	1	1	2		4		4	TORCH	1	2	2	33	0	1	0	0	0	0	0	1	1	0	1	0	0	1	1	1	1	0	0	0	0	0
340	1	2	WABINYONYI	KAKONDI	36	2	2		2		1	1	15	1	1	4		4		1		2	2	2	33	0	1	0	0	0	0	0	0	1	0	0	0	0	0	1	0	0	0	0	0	0	0
341	1	2	WABINYONYI	KAKONDI	26	3	4		2		1	1	19	1	1	4		4		1		2	2	2	33	0	1	0	0	0	0	0	1	1	0	1	0	0	1	0	0	0	0	0	0	0	0
342	1	2	WABINYONYI	KAKONDI	38	3	5		5		1	1	19	2	1	2		2		2		1	2	2	33	0	1	0	0	0	0	0	1	1	0	1	0	0	1	1	1	0	0	0	0	0	1
343	1	2	WABINYONYI	SASIRA	25	3	2		6	ITESO	1	1	22	1	0	1		3		3		1	2	2	33	1	0	1	0	0	0	1	1	1	1	1	1	1	1	1	0	0	0	0	0	0	1
344	1	2	WABINYONYI	SASIRA	29	3	2		5		1	4	21	2	1	7	WAITRESS	4		3		1	2	2	33	1	1	0	0	0	0	0	1	1	0	1	1	0	1	1	0	0	0	0	0	0	0
345	1	2	WABINYONYI	SASIRA	31	2	4		5		1	1	15	1	1	2		3		1		1	2	2	33	0	1	0	0	0	0	0	1	1	0	1	1	1	1	1	1	0	0	0	0	0	1
346	1	2	WABINYONYI	SASIRA	31	2	3		5		1	1	19	1	1	4		2		4	TORCH	2	2	2	33	0	1	0	0	0	0	0	1	0	0	0	0	0	0	1	1	0	0	0	0	0	0
347	1	2	WABINYONYI	SASIRA	29	3	2		5		1	1	20	1	1	4		2		2		1	2	2	33	0	1	0	0	0	1	0	1	1	0	1	1	1	1	1	1	0	0	0	0	0	0
348	1	2	WABINYONYI	SASIRA	25	3	2		5		0			2	1	7	SECRETARY			3		1	2	2	33	1	0	0	0	1	0	0	1	1	0	1	0	0	0	1	0	0	0	0	0	0	0
349	1	2	WABINYONYI	SASIRA	29	2	4		5		1	1	23	1	1	2		2		2		1	2	2	33	0	1	0	0	0	0	0	1	1	0	1	0	0	1	1	1	0	1	0	0	0	1
350	1	2	WABINYONYI	SASIRA	40	2	3		1		1	1	19	1	1	2		2		2		2	2	2	33	0	1	0	0	0	0	0	1	1	0	1	0	0	1	1	1	0	0	0	0	0	1
351	1	2	WABINYONYI	SASIRA	36	1	2		5		1	4	16	2	1	2		4		2		2	2	2	33	0	1	0	0	0	0	0	1	0	0	1	0	0	1	0	1	0	0	0	0	0	0
352	1	2	WABINYONYI	SASIRA	35	3	2		5		1	4	18	2	1	4		2		2		2	2	2	33	0	1	0	0	0	0	0	1	1	0	1	0	0	1	0	0	0	0	0	0	0	1
353	1	2	WABINYONYI	SASIRA	28	2	4		2		1	1	19	1	1	2		2		1		1	2	2	33	0	1	0	0	0	0	0	1	1	0	1	0	0	1	1	0	0	0	0	0	0	0
354	1	2	WABINYONYI	SASIRA	25	2	4		1		1	1	21	1	0	4		4		3		2	2	2	33	1	1	0	0	0	0	0	1	1	0	1	1	1	1	1	1	0	0	0	0	0	0
355	1	2	WABINYONYI	SASIRA	36	3	4		5		1	1	17	2	1	2		4		2		1	2	2	33	0	1	0	0	0	0	0	1	1	1	1	1	1	1	1	1	1	0	0	0	0	1	1
356	1	2	WABINYONYI	SASIRA	46	2	2		5		1	1	23	1	1	2		2		1		2	1	2	33	0	1	0	0	0	0	0	1	1	0	1	1	1	0	1	1	0	0	0	0	0	1
357	1	2	WABINYONYI	SASIRA	25	4	3		5		1	1	23	1	1	2		4		2		1	2	2	33	0	1	0	0	0	0	0	1	1	0	1	1	1	1	1	1	0	0	0	0	0	1
358	1	2	NANSANA	7/8 WARD	38	3	2		3		1	1	19	1	1	4		1		2		1	2	2	31	1	1	1	0	0	1	1	1	1	1	1	1	1	1	1	1	0	0	0	0	0	1
359	1	2	NANSANA	NABWERU SOUTH	30	3	2		1		1	1	19	1	0	1		7	DRIVER	3		1	2	2	33	1	0	1	0	0	0	1	1	1	1	1	1	1	0	1	0	0	0	1	0	0	0
360	1	2	NANSANA	NABWERU SOUTH	31	1	4		6	MUNYARWANDA	1	1	27	1	0	1		4		3		1	2	2	33	1	0	1	0	0	0	1	1	1	1	1	1	1	1	1	0	0	0	0	0	0	0
361	2	1	BWEYOGERERE	KAZINGA MAIN	28	3	1		1		1	1	18	1	0	1		7	WELDING	3		1	2	2	31	1	0	0	0	0	0	0	1	1	0	1	0	0	0	1	0	0	0	0	0	0	0
362	2	1	BWEYOGERERE	KAZINGA MAIN	40	5	1		6	JAPADHOLA	1	1	34	1	0	1		7	DRIVER	3		1	2	2	31	1	1	0	0	0	1	0	1	1	1	1	0	1	1	0	0	0	1	0	0	1	1		6
363	2	1	BWEYOGERERE	KAZINGA MAIN	27	3	2		6	ITESO	1	1	25	1	1	7	HAIR MAKING FACTORY	6		3		2	2	2	31	1	1	0	0	0	0	0	1	0	1	0	0	0	0	1	0	0	0	0	0	0	0
364	2	1	BWEYOGERERE	KAZINGA MAIN	28	3	4		6	MUGISHU	1	1	18	1	1	4		7	DRIVER	3		1	2	2	31	1	1	1	0	0	0	0	1	1	0	1	0	0	1	1	0	0	0	0	0	0	0
365	2	1	BWEYOGERERE	KAZINGA MAIN	32	3	1		6	MUNYORO	1	1	20	1	1	4		7	TECHNICIAN	3		1	2	2	33	1	1	0	0	0	0	0	1	1	0	0	1	1	0	1	0	1	0	0	0	0	1
366	2	1	BWEYOGERERE	KAZINGA MAIN	28	5	2		2		1	1	24	1	1	4		3		3		1	2	2	33	1	1	1	0	1	1	1	1	1	1	1	1	0	1	1	0	0	1	0	0	0	0
367	2	1	BWEYOGERERE	KAZINGA MAIN	25	4	4		1		0			2	1	7	QUALITY CONTROL OFFICER			3		1	2	2	31	1	0	1	0	0	0	0	1	0	0	1	0	1	0	1	0	0	0	0	0	0	0
368	2	1	BWEYOGERER	KAZINGA MAIN	34	2	2		3		1	1	20	1	1	7	HAIR MAKING FACTORY	2		3		1	2	2	33	1	1	1	0	0	0	1	1	0	0	1	1	0	1	1	0	0	0	0	0	0	1	1
369	2	1	BWEYOGERERE	KAZINGA MAIN	33	5	2		2		1	1	26	1	0	1		4		3		1	2	2	31	1	1	1	0	0	0	0	1	1	1	1	1	1	0	1	0	0	0	0	0	0	0
370	2	1	BWEYOGERERE	KAZINGA MAIN	25	6	1		6	JAPADHOLA	0			1	0	5				1		1	2	2	32	0	1	0	0	1	1	1	1	1	0	1	1	1	1	1	0	0	0	0	0	0	0
371	2	1	BWEYOGERERE	KAZINGA MAIN	39	2	4		1		1	4	19	2	1	7	WASHING CLOTHES			3		1	2	2	33	1	0	1	0	0	0	0	0	0	0	0	0	1	1	0	0	0	0	0	0	0	1
372	2	1	BWEYOGERERE	KAZINGA MAIN	33	1	4		6	MUNYORO	1	4	17	2	1	7	CATERING			4	TORCH	1	1	2	31	0	1	1	0	0	0	0	0	0	1	1	0	1	0	1	0	0	0	0	0	0	0
373	2	1	BWEYOGERERE	KAZINGA MAIN	27	4	3		3		1	4	20	2	1	4		7	TAILOR	3		1	2	2	31	1	1	1	0	0	0	1	1	1	1	1	1	1	0	1	1	0	0	0	0	0	1
374	2	1	BWEYOGERERE	KAZINGA MAIN	39	2	4		1		1	1	14	1	1	2		2		3		1	2	2	33	1	1	1	0	1	0	0	0	1	0	1	0	1	0	1	0	0	0	0	0	0	1
375	2	1	BWEYOGERERE	KAZINGA MAIN	35	3	4		3		1	1	32	1	1	7	HAIR FACTORY	7	DRIVER	3		1	2	2	31	1	0	1	0	0	0	0	0	0	1	0	1	0	0	0	0	0	0	0	0	0	0
376	2	1	BWEYOGERERE	KAZINGA MAIN	25	4	2		6	ITESO	0			1	1	6				3		1	2	2	31	1	1	0	0	0	0	0	1	0	1	0	0	0	0	1	0	0	0	0	0	0	0
377	2	1	BWEYOGERERE	KAZINGA MAIN	36	3	3		3		1	1	26	1	0	1		7	BUILDER	3		1	1	2	33	1	1	1	0	0	0	1	1	1	1	1	1	1	0	1	0	0	0	0	0	0	1
378	2	1	BWEYOGERERE	KAZINGA MAIN	34	3	4		6	MUNYARWANDA	1	1	22	1	0	1		7	SOLDIER	3		1	2	2	31	1	1	1	0	0	0	0	1	0	1	1	1	1	1	1	1	0	0	1	0	0	1		5
379	2	1	BWEYOGERERE	KAZINGA MAIN	43	2	2		1		1	4	20	1	1	4				3		1	1	2	31	1	1	0	0	0	0	0	1	1	1	1	1	1	0	1	1	0	0	0	0	0	0
380	1	2	NANSANA	NABWERU SOUTH	25	3	1		1		1	1	23	1	0	4		7	MECHANIC	3		1	2	2	33	1	0	1	0	0	0	0	1	1	0	1	0	0	0	1	0	1	0	0	0	0	0
381	2	1	NANSANA	NABWERU SOUTH	40	3	2		1		1	4	20	2	1	4		1		3		1	2	2	33	1	0	1	0	0	0	1	1	1	1	1	1	1	1	1	0	0	0	0	0	0	1
382	1	2	NANSANA	NABWERU SOUTH	34	1	2		6	MUTORO	1	1	18	1	1	7	HAIR DRESSING	4		3		1	2	2	33	1	0	1	0	0	0	1	1	1	1	1	1	1	1	1	0	0	0	0	0	0	1	4
383	1	2	NANSANA	NABWERU SOUTH	30	4	1		1		1	1	18	1	0	4		7	COMPOUND DESIGNER	3		1	2	2	33	1	1	0	0	0	0	0	1	1	0	1	0	0	0	1	0	0	0	0	0	0	0
384	1	2	NANSANA	NABWERU SOUTH	48	1	2		3		0			2	1	7	HOUSE MAID	2		3		1	2	2	33	1	1	1	0	0	1	1	1	1	1	1	1	1	1	1	0	0	0	1	0	0	0
385	1	2	NANSANA	NABWERU SOUTH	33	3	3		3		1	1	20	1	0	1		7	DRIVER	3		1	2	2	33	1	0	1	0	0	0	1	1	1	1	1	1	0	1	0	1	0	0	0	0	0	0
386	1	2	NANSANA	NABWERU SOUTH	30	3	3		1		1	1	19	1	0	7	TAILOR	7	BUILDER	3		1	2	2	33	0	1	0	0	0	0	0	0	1	0	0	0	0	1	1	0	0	0	0	0	0	0
387	1	2	NANSANA	NABWERU SOUTH	48	3	3		1		1	1		1	1	4		7	DRIVER	3		1	2	2	33	1	1	0	0	0	0	0	0	0	0	0	0	0	1	0	0	0	0	0	0	0	0
389	1	2	NANSANA	NABWERU SOUTH	46	2	3		1		1	4	18	2	1	4		7	MIDDLEMAN	3		1	2	2	33	1	0	0	0	0	0	0	0	0	0	1	0	0	0	0	0	0	0	0	0	0	1
390	1	2	NANSANA	NABWERU SOUTH	34	3	3		1		1	1	23	1	0	1		4		3		1	1	2	33	1	0	1	0	0	0	0	1	1	1	1	0	0	0	1	0	0	0	0	0	0	0
391	1	2	NANSANA	NABWERU SOUTH	28	3	1		1		1	1	23	1	1	4		7	MIDDLEMAN	3		1	2	2	33	1	0	1	0	0	0	1	1	1	1	1	0	0	1	1	0	0	0	0	0	0	0
392	1	2	NANSANA	NABWERU SOUTH	27	3	3		1		1	1	20	1	1	4		4		3		1	2	2	33	1	0	0	0	0	0	0	0	0	0	0	0	0	0	0	0	1	0	0	0	0	0
393	1	2	NANSANA	NABWERU SOUTH	26	3	3		1		1	1	15	1	0	1		7	DRIVER	3		1	2	2	33	1	1	1	0	0	0	0	1	1	1	1	1	0	0	1	0	0	0	0	0	0	0
394	1	2	NANSANA	NABWERU SOUTH	31	2	1		6	MUNYARWANDA	1	1	15	1	0	4		4		3		1	2	2	33	1	0	1	0	0	0	0	1	0	1	1	0	0	1	1	0	0	0	0	0	0	0
395	1	2	NANSANA	NABWERU SOUTH	29	2	1		1		1	1	18	1	0	1		7	MOTOR CYCLIST	3		1	2	2	33	1	1	1	1	1	1	1	1	1	1	1	1	0	1	1	0	1	0	0	0	0	0
396	1	2	NANSANA	NABWERU SOUTH	30	3	1		6	MUNYORO	1	1	20	1	0	1		7	POLICEMAN	3		1	2	2	33	1	1	0	0	0	0	0	0	1	1	1	0	0	1	1	0	0	0	0	0	0	0
397	1	2	NANSANA	NABWERU SOUTH	25	1	3		1		1	1	19	1	0	1		4		3		1	2	2	33	1	1	0	0	0	0	0	0	0	0	1	0	0	0	0	0	0	0	0	0	0	0
398	1	2	NANSANA	NABWERU SOUTH	25	3	1		1		1	1	18	1	0	4		4		1		2	1	2	23	0	0	0	0	0	0	0	1	1	1	1	0	0	0	1	0	0	0	0	0	0	0
399	1	2	NANSANA	NABWERU SOUTH	44	6	2		1		1	1	27	1	1	7	ACCOUNTANT	7	VETERINARY DOCTOR	3		1	2	2	33	1	1	1	0	0	0	1	1	1	1	1	1	1	1	1	1	0	0	0	0	0	0
400	1	2	NANSANA	NABWERU SOUTH	35	5	2		6	MUTORO	1	1	25	1	1	3		4		3		1	2	2	33	1	1	0	0	0	0	1	1	1	1	1	1	1	1	1	0	0	0	0	0	0	0
401	1	2	NANSANA	NABWERU SOUTH	35	3	3		6	MUTORO	1	1	17	1	0	1		4		3		1	2	2	33	1	0	1	0	0	0	1	1	1	1	1	1	0	1	1	0	0	0	0	0	0	0
402	1	2	LWABIYATA	KAMULI	46	2	4		5		1	2	20	1	1	2				1		2	1	2	33	0	1	0	0	0	0	0	0	1	0	1	0	0	0	1	1	0	0	0	0	0	1
403	1	2	LWABIYATA	KAMULI	46	2	4		5		1	1	20	1	1	2		2		2		1	1	2	33	0	1	0	0	0	0	0	1	1	0	1	0	0	1	1	1	1	0	1	0	0	1
404	1	2	LWABIYATA	KAMULI	28	3	1		6	MUNYORO	1	1	23	1	1	2		2		2		2	1	1	23	0	1	0	0	0	0	0	0	1	0	1	1	0	1	1	1	0	0	0	0	0	1	2
405	1	2	LWABIYATA	KAMULI	48	1	2		5		1	1	21	1	1	2		2		2		2	1	2	33	0	1	0	0	0	0	0	0	1	0	1	0	0	1	1	1	0	0	0	0	0	1
406	1	2	LWABIYATA	KAMULI	34	2	4		5		1	1	18	1	1	2		2		2		3	1	2	27	0	1	0	0	0	0	0	0	1	0	1	0	0	1	1	1	0	0	0	0	0	1
407	1	2	LWABIYATA	KAMULI	35	3	4		6	MUTORO	1	1	20	1	1	3		2		2		1	2	2	33	0	1	0	0	0	0	0	1	1	1	1	1	1	1	1	1	0	0	0	0	0	1	4
408	1	2	LWABIYATA	KAMULI	28	5	4		5		1	1	20	1	1	2		4		2		1	2	2	33	0	1	0	0	0	0	0	1	1	0	1	1	0	1	1	1	1	0	0	0	0	1	4
409	1	2	LWABIYATA	KAMULI	31	2	2		5		1	1	18	1	1	1		4		4	TORCH	1	1	2	33	0	1	0	0	0	0	0	0	1	0	1	1	0	0	1	1	0	0	0	0	0	1
410	1	2	LWABIYATA	KAMULI	34	2	4		5		1	4	20	2	0	2				4	TORCH	2	1	2	28	0	1	0	0	0	0	0	0	1	0	1	0	1	0	1	0	0	0	0	0	0	1
411	1	2	LWABIYATA	KAMULI	26	2	4		5		1	1	18	1	1	1		2		2		3	1	1	23	0	1	0	0	0	0	0	1	1	0	1	0	0	1	1	1	0	0	0	0	0	1	1
412	1	2	LWABIYATA	KAMULI	41	1	4		5		1	1	19	2	1	2		2		4	TORCH	3	1	2	28	0	0	0	0	0	0	0	1	1	0	1	0	0	0	1	1	0	0	0	0	0	1
413	1	2	LWABIYATA	KAMULI	46	3	4		5		1	1	18	1	1	2		3		2		2	1	2	33	0	1	0	0	0	0	0	1	1	0	1	1	0	1	1	1	1	0	0	0	0	1	5
414	1	2	LWABIYATA	KAMULI	31	3	2		5		1	1	20	1	1	2		4		2		1	2	2	33	0	1	1	0	0	0	0	1	1	1	1	1	1	1	1	1	1	0	0	0	0	1	2
415	1	2	LWABIYATA	KAMULI	45	2	2		5		1	4	20	2	1	2				4	TORCH	2	1	1	23	0	1	0	0	0	0	0	0	1	0	1	0	0	0	1	1	0	0	0	0	0	0
416	1	2	LWABIYATA	KAMULI	30	3	1		6	LANGI	1	1	18	1	0	1		2		1		3	1	1	21	0	0	0	0	0	0	0	0	1	0	1	0	0	0	1	0	0	0	0	0	0	0
417	1	2	LWABIYATA	KAMULI	46	2	2		5		1	1	20	1	0	1		1		4	BATTERY	3	1	1	21	0	0	0	0	0	0	0	0	1	0	1	0	0	0	1	0	0	0	0	0	0	0
418	1	2	LWABIYATA	KAMULI	26	2	4		2		1	1	16	1	0	1		2		4	TORCH	2	1	1	21	0	0	0	0	0	0	1	1	0	1	0	0	0	1	0	0	0	0	0	0	0	0
419	1	2	LWABIYATA	KAMULI	35	1	4		1		1	3	20	2	0	1				1		2	1	1	21	0	1	0	0	0	0	0	0	0	0	0	1	0	0	0	1	0	0	0	0	0	0
420	1	2	LWABIYATA	KAMULI	31	2	2		5		1	4	20	2	0	1				2		2	1	1	23	0	1	0	0	0	0	0	1	1	0	1	0	0	0	1	1	0	0	0	0	0	0
421	1	2	LWABIYATA	KAMULI	28	2	2		5		1	4	18	2	1	2				2		2	1	2	33	0	1	0	0	0	0	0	0	1	0	1	1	0	0	1	1	0	0	0	0	0	1
422	1	2	LWABIYATA	KAMULI	39	1	4		5		1	2	20	2	0	1				1		3	1	1	21	0	0	0	0	0	0	0	1	1	0	1	0	0	0	0	0	0	0	0	0	0	0
423	1	2	LWABIYATA	KAMULI	26	3	2		5		1	1	18	1	0	2		2		2		3	1	1	23	0	1	0	0	0	0	0	0	1	0	1	0	0	0	1	1	0	0	0	0	0	1
424	1	2	LWABIYATA	KAMULI	43	3	2		5		1	1	18	1	0	2		2		2		2	2	2	33	0	1	0	0	0	0	0	1	1	0	1	1	0	0	1	1	1	0	0	0	0	1		2
425	1	2	LWABIYATA	NAKATOOGO	36	2	2		5		1	1	20	1	1	2		3		2		1	1	2	33	0	1	0	0	0	0	0	1	1	0	1	0	1	1	1	1	1	0	0	0	0	1	3
426	1	2	LWABIYATA	NAKATOOGO	44	2	2		5		1	1	19	1	1	2		2		2		1	1	2	33	0	1	0	0	0	0	0	1	1	0	1	1	1	1	1	1	1	0	0	0	0	1	4
427	1	2	LWABIYATA	NAKATOOGO	32	2	2		5		1	4	21	1	1	2		2		1		2	1	2	33	0	1	0	0	0	0	0	0	1	0	1	0	0	0	1	1	0	0	0	0	0	1
428	1	2	LWABIYATA	NAKATOOGO	42	2	2		5		1	4	19	2	1	2				2		1	1	2	33	0	1	0	0	0	0	0	1	1	0	1	0	0	1	1	1	0	0	0	0	0	1	2
429	1	2	LWABIYATA	NAKATOOGO	34	2	4		5		1	1	17	1	1	2		2		1		2	1	2	27	0	1	0	0	0	0	0	0	1	0	1	0	0	1	1	1	0	0	0	0	0	1
430	1	2	LWABIYATA	NAKATOOGO	34	2	2		5		1	1	19	1	1	2		2		1		1	1	2	33	0	1	0	0	0	0	0	1	1	0	1	0	0	1	1	1	0	0	0	0	0	1
431	1	2	LWABIYATA	NAKATOOGO	38	2	2		5		1	1	16	1	1	2		2		2		2	1	2	33	0	1	0	0	0	0	0	1	1	0	1	0	0	1	1	1	1	0	0	0	0	1	4
432	1	2	LWABIYATA	NAKATOOGO	40	2	1		5		1	1	17	1	1	2		2		2		2	1	2	33	0	1	0	0	0	0	0	1	1	0	1	0	0	1	1	1	0	0	0	0	0	1
433	1	2	LWABIYATA	NAKATOOGO	37	2	2		5		1	1	20	1	1	2		2		2		1	1	2	33	0	0	0	0	0	0	0	1	1	0	1	0	0	1	1	1	0	0	0	0	0	1	2
434	1	2	LWABIYATA	NAKATOOGO	38	2	4		5		1	4	18	2	1	2				2		1	1	2	33	0	1	0	0	0	0	0	0	1	0	1	0	0	1	1	1	0	0	0	0	0	1
435	1	2	LWABIYATA	NAKATOOGO	26	2	1		6	KARAMAJONG	1	1	22	1	1	2		4		4	TORCH	3	1	1	23	0	1	0	0	0	0	0	0	0	0	0	0	0	0	1	1	0	0	0	0	0	0
436	1	2	NAKATOOGO	NAKATOOGO	26	3	4		5		1	1	18	1	1	2		4		2		2	1	1	23	0	1	0	0	0	0	0	1	1	0	1	0	0	0	1	1	0	0	0	0	0	1
437	1	2	LWABIYATA	NAKATOOGO	40	2	2		5		1	1	20	1	1	2		4		2		2	1	1	23	0	1	0	0	0	0	0	0	0	0	1	0	0	1	1	1	0	0	0	0	0	1	4
438	1	2	LWABIYATA	NAKATOOGO	46	2	2		5		1	1	18	1	1	2		2		1		2	1	2	33	0	1	0	0	0	0	0	1	1	0	1	0	0	1	1	0	0	0	0	0	0	1	5
439	1	2	LWABIYATA	NAKATOOGO	48	2	4		5		1	1	23	1	1	2		2		2		1	1	2	33	0	1	0	0	0	0	0	1	1	0	1	0	0	1	1	1	1	0	0	0	0	1	2
440	1	2	LWABIYATA	TUMBA	34	2	2		5		1	1	18	1	1	2		2		2		1	1	1	33	0	1	0	0	0	0	0	1	1	0	1	1	0	0	1	1	0	0	0	0	0	1
441	1	2	LWABIYATA	TUMBA	44	2	2		5		1	1	25	1	1	2		2		2		2	2	2	33	0	1	0	0	0	0	0	0	1	0	1	0	0	1	1	1	1	0	0	0	0	1		4
442	1	2	LWABIYATA	TUMBA	47	3	4		5		1	4	20	2	1	2				2		1	2	2	33	0	1	0	0	0	0	0	1	1	0	1	1	0	1	1	1	0	0	0	0	0	1	5
443	1	2	LWABIYATA	TUMBA	46	2	2		5		1	1	21	1	1	2		2		2		2	2	2	33	0	1	0	0	0	0	0	0	1	0	1	0	0	1	1	1	1	0	0	0	0	1		2
444	1	2	LWABIYATA	TUMBA	34	2	1		5		1	1	22	1	1	2		2		4	TORCH	1	1	1	23	0	1	0	0	0	0	0	1	1	0	1	0	0	1	1	1	0	0	0	0	0	1
445	1	2	LWABIYATA	TUMBA	36	2	2		5		1	1	18	1	1	2		4		2		1	1	2	33	0	1	0	0	0	0	0	1	1	0	1	1	1	1	1	1	1	0	0	0	0	1	4
446	1	2	LWABIYATA	TUMBA	25	2	2		5		1	1	19	1	1	2		2		2		2	1	1	23	0	1	0	0	0	0	0	0	1	0	1	0	0	1	1	1	0	0	0	0	0	1
447	1	2	LWABIYATA	TUMBA	35	1	4		5		1	2	16	2	0	1				2		2	1	2	21	0	1	0	0	0	0	0	1	1	0	1	0	0	0	1	1	0	0	0	0	0	0
448	1	2	LWABIYATA	TUMBA	43	2	2		5		1	1	18	1	0	1		2		2		1	2	2	33	0	1	1	0	0	0	0	1	1	0	1	1	1	1	1	1	0	0	0	0	0	0
449	1	2	LWABIYATA	TUMBA	42	3	2		5		1	1	18	2	1	2		1		1		2	1	1	23	0	1	0	0	0	0	0	1	1	0	1	0	0	0	1	1	0	0	0	0	0	0
450	1	2	LWABIYATA	TUMBA	31	3	2		5		1	1	18	1	1	4		4		2		1	2	2	33	0	1	0	0	0	0	0	1	1	1	1	1	1	0	1	1	0	0	0	0	0	0
451	1	2	LWABIYATA	TUMBA	28	1	3		5		1	1	18	1	1	2		4		4	TORCH	3	1	1	21	0	1	0	0	0	0	0	0	1	0	0	1	0	0	0	1	0	0	0	0	0	0
452	1	2	LWABIYATA	TUMBA	26	3	3		1		1	1	18	1	0	2		1		4	TORCH	3	1	1	21	0	1	0	0	0	0	0	1	1	0	1	0	0	1	1	1	0	0	0	0	0	0
453	1	2	LWABIYATA	TUMBA	43	2	1		6	ITESO	1	2	20	2	1	2				4	TORCH	3	1	1	21	0	1	0	0	0	0	0	1	1	0	1	0	0	1	1	0	0	0	0	0	0	0
454	1	2	LWABIYATA	TUMBA	28	2	2		5		1	1	20	1	1	2		2		4	TORCH	3	1	1	21	0	1	0	0	0	0	0	1	1	0	1	0	0	0	1	0	0	0	0	0	0	0
455	1	2	LWABIYATA	TUMBA	49	2	2		5		1	2	18	2	1	2				1		2	1	1	23	0	1	0	0	0	0	0	1	1	0	1	0	0	0	1	1	0	0	0	0	0	1
456	1	2	LWABIYATA	TUMBA	42	2	2		5		1	4	18	2	1	2				2		2	1	1	23	0	1	0	0	0	0	0	1	1	0	1	0	0	0	1	1	0	0	0	0	0	1
457	1	2	LWABIYATA	TUMBA	43	1	4		5		1	1	18	1	1	2		2		2		2	1	2	28	0	1	0	0	0	0	0	1	1	0	1	0	0	1	1	1	1	0	0	0	0	1
458	1	2	LWABIYATA	TUMBA	32	2	4		5		1	4	20	2	1	2		2		1		3	1	2	27	0	1	0	0	0	0	0	0	1	0	1	0	0	1	1	1	0	0	0	0	0	1
459	1	2	LWABIYATA	TUMBA	38	2	4		5		1	4	17	2	1	2				2		1	1	2	33	0	1	0	0	0	0	0	1	1	0	1	0	0	1	1	1	0	0	1	0	0	1
460	1	2	LWABIYATA	TUMBA	45	2	2		5		1	1	19	1	1	2		1		1		2	1	2	33	0	1	0	0	0	0	0	0	1	0	1	1	0	1	1	1	0	0	0	0	0	1	1
461	1	2	LWABIYATA	TUMBA	45	2	2		5		1	1	17	1	1	2		4		2		2	1	2	33	0	1	0	0	0	0	0	1	1	0	1	0	0	0	1	1	0	0	0	0	0	1
462	1	2	LWABIYATA	TUMBA	35	2	4		6	MUNYARWANDA	1	1	15	1	1	2		2		2		2	1	2	33	0	1	0	0	0	0	0	1	1	0	1	0	0	0	1	1	1	0	0	0	0	1
463	1	2	LWABIYATA	NAKATOOGO	26	3	2		5		1	1	18	1	1	2		4		2		1	1	2	33	0	1	0	0	0	0	0	1	1	0	1	1	0	1	1	1	0	0	0	0	0	1
464	1	2	LWABIYATA	NAKATOOGO	28	3	4		5		1	1	20	1	1	2		4		2		2	1	2	33	0	1	0	0	0	0	0	1	1	0	1	0	0	0	1	1	0	0	0	0	0	0
465	1	2	LWABIYATA	NAKATOOGO	27	3	4		5		1	1	19	1	1	2		4		2		1	1	2	33	0	1	0	0	0	0	0	0	1	0	1	1	1	1	1	1	0	0	0	0	0	1	1
466	1	2	LWABIYATA	NAKATOOGO	26	2	2		5		1	1	20	1	1	2		3		4	TORCH	1	2	2	33	0	1	0	0	0	0	0	1	1	0	1	1	0	1	1	0	0	0	0	0	0	1	3
467	1	2	LWABIYATA	NAKATOOGO	28	2	4		5		1	1	17	1	1	2		4		2		1	1	2	33	0	1	0	0	0	0	0	1	1	0	1	0	0	1	1	1	1	0	0	0	0	1	2
468	1	2	LWABIYATA	NAKATOOGO	26	2	4		5		1	4	20	1	1	2		2		4	TORCH	2	1	2	33	0	1	0	0	0	0	0	0	1	0	1	0	0	0	1	1	0	0	0	0	0	1	1
469	1	2	LWABIYATA	NAKATOOGO	31	3	4		5		1	1	19	1	1	2		7	MECHANIC	2		2	1	2	33	0	1	0	0	0	0	0	1	1	0	1	0	0	1	1	1	1	0	0	0	0	1
470	1	2	LWABIYATA	NAKATOOGO	33	2	2		2		1	1	18	1	1	2		7	MECHANIC	2		1	1	2	33	0	1	0	0	0	0	0	1	1	0	1	0	0	0	1	1	1	0	0	0	0	1	1
471	1	2	LWABIYATA	NAKATOOGO	28	2	2		5		1	4	18	2	1	2		1		2		1	2	2	33	0	1	0	0	0	0	0	0	1	0	1	0	0	0	1	0	0	0	0	0	0	1
472	1	2	LWABIYATA	NAKATOOGO	36	2	4		5		1	1	21	1	1	2		2		2		1	1	2	33	0	1	0	0	0	0	0	1	1	0	1	0	0	0	1	1	1	0	0	0	0	1
473	2	1	NANSANA	NABWERU NORTH	33	3	4		1		1	1	17	1	0	1		7	FISHERMAN	3		1	2	2	33	1	0	1	0	0	0	0	1	1	0	0	0	0	1	1	0	0	0	0	0	0	0
474	2	1	NANSANA	NABWERU NORTH	34	1	2		1		1	1	18	1	0	1		7	SPORTS BETTING OFFICER	1		1	1	2	33	0	0	0	0	0	0	0	1	1	1	1	0	0	0	1	0	0	0	0	0	0	0
475	2	1	NANSANA	NABWERU NORTH	26	3	1		6	MUNYORO	1	1	14	1	1	4		4		3		1	2	2	33	1	0	1	0	0	0	0	0	0	0	0	0	0	0	1	0	0	0	0	0	0	0
476	2	1	NANSANA	NABWERU NORTH	46	1	1		1		1	4	19	2	0	2		6		3		1	2	2	33	1	1	1	0	0	0	1	1	1	1	1	1	0	1	1	0	0	0	0	0	0	1
477	2	1	NANSANA	NABWERU NORTH	29	3	4		6	MUNYARWANDA	1	1	16	1	0	1		4		1		1	2	2	33	0	1	0	0	0	0	0	0	0	0	0	0	0	1	1	0	0	0	0	0	0	1	23
478	2	1	NANSANA	NABWERU NORTH	40	2	3		2		1	1	18	1	0	4		3		3		1	2	2	33	1	1	1	0	1	1	1	1	1	1	1	1	1	1	1	0	0	0	0	0	0	1	80
479	2	1	NANSANA	NABWERU NORTH	31	3	3		2		1	1	25	1	0	1		6		3		1	2	2	33	1	0	1	0	0	0	1	1	1	1	1	1	1	1	1	0	0	0	0	0	0	1	99
480	2	1	NANSANA	NABWERU NORTH	28	2	4		2		1	1	23	1	1	4		7	MOTOR CYCLIST	3		1	2	2	33	1	0	0	0	0	0	0	0	0	0	0	0	0	0	1	0	1	0	0	0	0	1	4
481	2	1	NANSANA	NABWERU NORTH	25	3	2		1		1	1	23	1	0	1		7	BUILDER	3		1	2	2	33	1	1	1	0	0	0	0	0	0	0	0	0	0	0	1	0	0	0	0	0	0	1
482	2	1	NANSANA	NABWERU NORTH	25	3	1		1		1	1	22	1	1	4		4		3		1	2	2	33	1	1	0	0	0	0	0	1	1	0	0	0	0	0	1	0	0	0	0	0	0	0
483	2	1	NANSANA	NABWERU NORTH	30	3	3		1		1	1	24	1	1	4		4		3		1	2	2	33	1	0	1	0	0	0	1	1	0	1	1	0	0	1	1	0	1	0	0	0	0	0
484	2	1	NANSANA	NABWERU NORTH	31	4	3		1		1	1	22	1	1	4		7	DRIVER	3		1	2	2	33	1	0	1	0	0	0	0	1	1	1	1	1	0	1	1	0	0	0	0	0	0	0
485	2	1	NANSANA	NABWERU NORTH	30	3	2		2		1	1	18	1	1	4		7	DRIVER	3		1	2	2	33	1	0	0	0	0	0	0	1	1	1	1	0	0	0	1	0	0	0	0	0	0	0
486	2	1	NANSANA	NABWERU NORTH	25	3	1		2		1	1	24	1	0	1		7	MOTOR CYCLIST	3		1	2	2	33	1	1	1	0	0	0	1	0	0	0	0	0	0	0	1	0	0	0	0	0	0	0
487	2	1	NANSANA	NABWERU NORTH	28	2	1		2		1	1	17	1	0	1		7	MOTOR CYCLIST	3		1	2	2	33	0	1	0	0	0	0	0	0	1	0	1	0	0	0	1	0	1	0	0	0	0	1
488	2	1	NANSANA	NABWERU NORTH	25	3	1		6	MUNYARWANDA	1	1	17	1	0	1		7	SURVEYER	3		1	2	2	33	1	1	1	0	0	0	0	1	0	1	1	0	0	1	1	0	0	0	0	0	0	1
489	2	1	NANSANA	NABWERU NORTH	35	3	2		1		1	1	17	1	0	1		7	ENGINEER	3		1	2	2	33	1	0	1	0	0	0	1	1	1	1	1	0	0	0	1	0	0	0	0	0	0	1
490	2	1	NANSANA	NABWERU NORTH	48	3	3		1		1	1	22	1	1	7	TAILOR	7	DRIVER	3		1	2	2	33	0	0	1	0	0	0	0	0	0	0	1	0	0	0	1	0	0	0	0	0	0	0
491	2	1	NANSANA	NABWERU NORTH	36	1	2		6	MUNYARWANDA	1	2	16	2	1	4				3		1	2	2	33	1	1	1	0	0	0	1	1	0	1	1	0	0	1	1	0	0	0	0	0	0	0
492	2	1	NANSANA	NABWERU NORTH	42	2	1		1		1	1	18	1	1	4		2		3		1	2	2	33	1	1	0	0	0	0	0	1	1	0	1	0	0	0	1	0	0	0	0	0	0	0
493	2	1	NANSANA	NABWERU NORTH	41	2	2		1		1	4	16	2	1	4		4		3		1	2	2	33	0	1	0	0	0	0	0	1	0	1	0	0	0	0	1	0	0	0	0	0	0	0
494	2	1	NANSANA	NABWERU NORTH	32	3	4		1		1	1	20	1	1	4		7	ENGINEER	3		1	2	2	33	1	0	1	0	0	0	0	1	1	1	1	0	0	1	1	0	0	0	0	0	0	1
495	2	1	NANSANA	NABWERU NORTH	37	2	1		1		1	1	15	1	0	1		7	DRIVER	3		1	2	2	33	1	0	1	0	0	0	0	0	0	0	0	0	0	0	1	0	0	0	0	0	0	0
496	2	1	NANSANA	NABWERU NORTH	27	5	1		6	MUKONJO	1	1	24	1	0	1		7	LAB TECHNICHIAN	3		1	2	2	33	1	0	1	0	0	1	1	1	0	1	1	1	1	1	1	0	0	0	1	0	0	1
497	2	1	NANSANA	NABWERU NORTH	29	3	4		1		1	1	22	1	1	7	TAILOR	7	CARPENTER	3		1	2	2	33	1	1	1	0	0	0	1	1	0	1	1	0	0	1	1	0	0	0	0	0	0	0
498	2	1	NANSANA	NABWERU NORTH	34	6	4		6	MUNYORO	1	1	18	1	0	1		3		3		1	2	2	33	1	0	0	0	0	0	0	1	1	0	1	1	0	1	1	0	0	0	0	0	0	0
499	2	1	NANSANA	NABWERU NORTH	25	3	1		6	ACHOLI	1	1	16	1	0	1		7	TECHINICHIAN	3		1	2	2	33	1	1	1	0	0	0	1	1	1	1	1	1	1	1	1	0	0	0	0	0	0	1
500	2	1	NANSANA	NABWERU NORTH	33	2	4		1		1	1	18	1	1	3		2		3		1	2	2	33	1	0	1	0	0	0	1	0	0	0	1	0	0	1	1	0	0	0	0	0	0	0
501	2	1	NANSANA	NABWERU NORTH	25	3	3		2		1	1	17	1	0	1		7	MOTORCYCLIST	3		1	2	2	33	1	0	1	0	0	0	0	0	0	0	0	0	0	0	1	0	1	0	0	0	0	1
502	2	1	NANSANA	NABWERU NORTH	36	3	1		1		1	4	15	2	1	4	ENGINEER	7	ENGINEER	3		1	2	2	33	1	1	0	0	0	0	0	1	0	1	1	0	0	0	1	0	0	0	0	0	0	1
503	2	1	NANSANA	NABWERU NORTH	33	2	1		1		1	1	16	1	0	1		7	MOTORCYCLIST	3		1	2	2	33	1	0	1	0	0	0	0	1	1	0	1	0	0	1	1	0	1	0	0	0	0	1	2
504	2	1	NANSANA	NABWERU NORTH	29	1	2		6	MUFUMBIRA	1	1	22	1	0	1		4		3		1	2	2	33	1	0	0	0	0	0	0	0	0	0	1	0	0	0	1	0	0	0	0	0	0	1	1
505	2	1	NANSANA	NABWERU NORTH	42	1	3		1		1	1	18	1	0	1		7	DRIVER	3		1	2	2	33	1	0	1	0	0	0	0	1	1	1	1	0	0	0	1	0	0	0	0	0	0	1
506	2	1	NANSANA	NABWERU NORTH	34	3	1		1		1	1	25	1	1	4		4		3		1	2	2	33	1	0	1	0	0	0	1	0	0	1	1	1	1	1	1	0	1	0	0	0	0	0
507	2	1	NSANGI	WAKIMESE	36	3	4		1		1	1	23	1	1	4		7	OVERSEAS	3		1	2	2	33	1	0	1	0	0	0	0	0	0	0	1	1	0	0	0	0	0	0	0	0	0	0
508	2	1	NSANGI	NABAZIZA	32	3	3		1		1	1	19	1	1	4		7	DRIVER	3		1	2	2	33	1	1	1	0	0	0	0	1	1	0	1	1	0	1	1	0	0	0	0	0	0	0
509	2	1	NSANGI	NABAZIZA	28	2	1		1		1	4	24	2	1	4				3		1	2	2	33	1	1	0	0	0	0	0	0	1	0	1	1	0	0	1	0	0	0	0	0	0	0
510	2	1	NABWERU	KATOOKE A	26	3	3		2		1	1	21	1	0	1		7	MECHANIC	3		1	2	2	33	1	0	0	0	0	0	0	0	0	0	1	0	0	0	0	0	0	0	0	0	0	1
511	2	1	NABWERU	KATOOKE A	46	6	5		1		1	4	19	1	1	4				3		1	2	2	33	1	1	1	0	0	0	1	1	0	1	1	1	0	1	1	0	0	0	0	0	0	1
512	2	1	NABWERU	KATOOKE A	25	3	2		3		1	1	23	1	0	1		4		3		1	2	2	33	1	0	1	0	0	0	1	1	1	1	1	1	0	1	1	0	0	0	0	0	0	0
513	2	1	NABWERU	KATOOKE A	29	5	1		6	ITESO	1	1	26	1	1	4		3		3		1	2	2	33	1	1	1	0	1	0	0	1	0	1	1	1	0	0	1	0	0	0	0	0	0	1
514	2	1	NABWERU	KATOOKE A	35	2	3		3		1	1	15	1	0	1		7	BUILDER	3		1	2	2	33	0	0	0	0	0	0	1	0	0	0	0	0	0	1	1	0	0	0	0	0	0	0
515	2	1	NABWERU	KATOOKE A	33	3	4		3		1	1	19	1	0	1		7	MOTOR CYCLIST	3		1	2	2	33	1	0	1	0	0	0	0	0	0	1	1	1	0	0	1	0	0	0	0	0	0	0
516	2	1	NABWERU	KATOOKE A	33	2	4		1		1	1	17	1	1	4		7	BRICK MAKING	3		1	2	2	33	1	0	0	0	0	0	0	0	0	0	1	1	0	0	1	0	0	0	0	0	0	0
517	2	1	NABWERU	KATOOKE A	33	2	4		2		1	1	16	1	1	4		4		3		1	2	2	33	1	0	1	0	0	0	0	0	0	0	1	1	0	1	1	0	1	0	0	0	0	0
518	2	1	NABWERU	KATOOKE A	28	2	1		1		1	1	18	1	0	4		4		3		3	1	2	33	1	0	1	0	0	0	0	0	0	0	0	0	0	0	1	0	0	0	0	0	0	0
519	2	1	NABWERU	KATOOKE A	30	1	3		6	MUNYORO	1	1	19	1	0	1		4		1		2	1	2	33	0	0	0	0	0	0	0	1	1	0	1	1	0	0	1	0	0	0	0	0	0	0
520	2	1	NABWERU	KATOOKE A	30	2	1		4		1	1	26	1	0	1		4		3		1	2	2	33	1	0	1	0	0	0	0	0	0	0	0	0	0	0	1	0	0	0	0	0	0	1	10
521	2	1	NABWERU	KATOOKE A	30	6	1		2		1	4	20	2	1	4		4		3		1	2	2	33	1	0	1	0	0	0	0	0	0	0	0	0	0	0	1	0	0	0	0	0	0	0
522	2	1	NABWERU	KATOOKE A	26	5	1		1		1	4	16	2	0	4		4		3		1	2	2	33	1	0	1	0	0	0	0	0	0	0	0	0	1	0	1	0	0	0	0	0	0	0
523	2	1	NABWERU	KATOOKE A	29	1	1		6	MUGWERE	1	4	14	2	0	1				3		1	2	2	33	1	1	0	0	0	0	0	0	0	0	1	0	0	0	1	0	0	0	0	0	0	0
524	2	1	NABWERU	KATOOKE A	43	2	4		1		1	4	15	2	1	4		7	DRIVER	3		1	2	2	33	1	0	1	0	0	0	0	1	1	0	1	1	0	0	1	0	0	0	0	0	0	0
525	2	1	NABWERU	KATOOKE A	36	2	3		6	MUGISHU	1	1	18	1	0	1		7	MOTORCYCLIST	3		1	2	2	33	1	1	0	0	0	0	0	0	0	0	1	0	0	1	1	0	1	0	0	0	0	1	3
526	2	1	NABWERU	KATOOKE A	30	2	4		1		1	4	18	2	1	7	MOBILE MAID	7	DRIVER	3		1	2	2	33	0	0	0	0	0	0	0	0	0	0	0	0	0	0	0	0	0	0	0	0	0	0
527	2	1	NABWERU	KATOOKE A	33	1	3		1		1	1	16	1	0	1		4		3		1	2	2	33	1	0	1	0	0	0	0	0	0	0	0	0	0	0	1	0	0	0	0	0	0	0
528	2	1	NABWERU	KATOOKE A	25	3	2		6	MUNYORO	1	4	19	2	0	4		7	DRIVER	3		1	2	2	33	1	1	1	0	0	0	0	1	1	0	0	1	0	0	1	0	0	0	0	0	0	1
529	2	1	NABWERU	KATOOKE A	44	2	1		1		1	1	20	1	1	7	TAILOR	4		2		1	2	2	33	0	1	0	0	0	0	0	0	0	0	0	0	0	0	1	0	0	0	0	0	0	1
530	2	1	NABWERU	KATOOKE A	30	3	1		1		1	1	18	1	0	1		7	DRIVER	3		1	2	2	33	1	0	1	0	0	0	1	1	1	0	1	1	0	1	1	0	0	0	0	0	0	0
531	2	1	NABWERU	KATOOKE A	30	2	3		1		1	1	22	1	0	1		7	BUILDER	3		1	2	2	33	1	1	1	0	0	0	1	1	1	1	0	0	0	0	1	0	0	0	0	0	0	0
532	2	1	NABWERU	KATOOKE A	28	3	2		1		1	1	18	1	0	7	TAILOR	7	MOTORISTS	3		1	2	2	33	1	1	1	0	0	0	1	1	1	1	1	0	0	0	1	0	1	0	0	0	0	0
533	2	1	NABWERU	KATOOKE A	32	3	1		2		1	1	20	1	0	1		4		3		1	2	2	33	1	1	0	0	0	0	0	1	1	1	1	0	0	0	0	0	0	0	0	0	0	1	10
534	2	1	NABWERU	KATOOKE A	32	3	4		6	MUNYARWANDA	1	1	19	1	0	1		7	PLUMBER	3		1	2	2	33	1	1	1	0	0	0	1	1	0	1	1	1	1	1	1	0	1	0	0	0	0	1
535	2	1	NABWERU	KATOOKE A	36	3	3		1		1	1	25	1	0	1		4		3		1	2	2	33	1	1	1	0	0	0	1	0	1	1	0	0	0	1	0	0	0	0	0	0	0	0
536	2	1	NABWERU	KATOOKE A	26	3	2		6	MUNYARWANDA	1	1	19	1	1	4		4		3		1	2	2	33	1	1	1	0	0	0	0	0	0	1	1	0	0	1	1	0	0	0	0	0	0	1
537	2	1	NABWERU	KATOOKE A	36	3	3		1		1	1	20	1	0	1		4		3		1	2	2	33	1	0	1	0	0	0	1	1	0	1	1	1	1	1	1	0	0	0	0	0	0	0
538	2	1	NABWERU	KATOOKE A	30	6	1		1		0			2	0	5				3		1	2	2	33	1	1	0	0	0	0	0	0	0	0	1	0	0	1	1	0	0	0	0	0	0	0
539	2	1	NABWERU	KATOOKE A	35	3	3		6	MUNYARWANDA	1	1	17	1	0	4		4		3		1	2	2	33	1	0	1	0	0	0	1	0	1	0	0	0	0	0	0	0	0	0	0	0	0	1	2
540	1	2	NABISWERA	KALWALA	33	2	4		5		1	1	27	1	1	2		2		2		1	2	2	33	0	1	0	0	0	0	0	1	1	1	1	1	1	1	1	1	0	0	0	0	0	1	2
541	1	2	NABISWERA	KALWALA	30	3	2		5		1	1	20	1	1	2		2		2		1	2	2	33	0	1	0	0	0	0	0	1	1	0	1	1	1	1	1	1	0	0	0	0	0	1	2
542	1	2	NABISWERA	KALWALA	29	2	3		5		1	1	18	1	1	2		2		2		3	1	1	33	0	1	0	0	0	0	0	1	1	0	0	1	1	1	1	1	0	0	0	0	0	1	2
543	1	2	NABISWERA	KALWALA	27	2	4		5		1	1	19	1	0	2		2		2		1	2	2	33	0	1	0	0	0	0	0	1	1	1	1	1	1	1	1	0	0	0	0	0	0	1
544	1	2	NABISWERA	KALWALA	27	2	3		5		1	1	18	1	1	2		2		2		1	2	2	33	0	1	0	0	0	0	0	1	1	1	1	1	1	1	1	1	0	0	0	0	0	1
545	1	2	NABISWERA	KALWALA	30	2	4		6	NANDI	1	1	18	1	1	2		2		4	TORCH	3	1	1	23	0	0	0	0	0	0	0	1	1	0	1	1	1	1	1	1	1	0	0	0	0	1
546	1	2	NABISWERA	KALWALA	41	2	4		5		1	1	16	1	1	2		2		2		1	2	2	33	0	1	0	0	0	0	0	1	1	1	1	1	1	1	1	1	1	0	0	0	0	1	5
547	1	2	NABISWERA	KALWALA	41	1	2		5		1	1	16	1	0	2		2		1		2	2	2	33	0	1	0	0	0	0	0	1	1	0	1	1	1	1	1	1	0	0	0	0	0	1	2
548	1	2	NABISWERA	KALWALA	44	1	4		5		1	1	15	1	1	2		2		4	TORCH	1	2	2	33	0	1	0	0	0	0	0	1	1	1	1	1	1	1	1	0	0	0	0	0	0	1
549	1	2	NABISWERA	KALWALA	41	2	4		5		1	1	17	1	1	2		2		2		1	2	2	33	0	1	0	0	0	0	0	1	1	1	1	1	1	1	1	1	0	0	0	0	0	1	2
550	1	2	NABISWERA	KALWALA	37	2	4		5		1	1	16	1	1	2		2		2		1	2	2	33	0	1	0	0	0	0	0	1	1	0	1	1	1	1	1	1	0	0	0	0	0	1	2
551	1	2	NABISWERA	KALWALA	40	2	4		5		1	1	18	1	1	2		4		2		2	2	2	23	0	1	0	0	0	0	0	1	1	1	1	1	1	1	1	1	0	0	0	0	0	1	2
552	1	2	NABISWERA	KALWALA	28	3	2		5		1	1	19	1	1	2		2		2		3	1	1	21	0	1	0	0	0	0	0	1	1	0	1	1	1	1	1	1	0	0	0	0	0	1	1
553	1	2	NABISWERA	KALWALA	42	2	4		5		1	1	17	1	1	2		2		2		1	2	2	33	0	1	0	0	0	0	0	1	1	0	1	1	1	1	1	1	1	0	0	0	0	1
554	1	2	NABISWERA	KALWALA	34	2	4		5		1	1	20	1	0	2		2		2		1	2	2	33	0	1	0	0	0	0	0	1	1	1	1	1	1	1	1	1	1	0	1	0	0	1	4
555	1	2	NABISWERA	KALWALA	45	2	4		5		1	1	17	1	1	2		2		2		1	2	2	33	0	1	0	0	0	0	0	1	1	1	1	1	1	1	1	1	1	0	0	0	0	1
556	1	2	NABISWERA	KALWALA	43	2	4		5		1	1	15	1	1	2		2		4	TORCH	3	1	1	23	0	1	0	0	0	0	0	1	1	1	1	1	1	1	1	1	0	0	0	0	0	1	2
557	1	2	NABISWERA	KALWALA	38	2	4		5		1	1	20	1	1	2		2		2		2	2	2	33	0	1	0	0	0	0	0	1	1	1	1	1	1	1	1	1	0	0	0	0	0	1	2
558	1	2	NABISWERA	KALWALA	48	1	4		5		1	1	20	1	1	2		2		2		1	2	2	33	0	1	0	0	0	0	0	1	1	1	1	1	1	1	1	0	0	0	0	0	0	1	2
559	1	2	NABISWERA	KALWALA	32	2	4		5		1	1	22	1	1	2		2		2		1	2	2	33	0	1	0	0	0	0	0	1	1	1	1	1	1	1	1	1	0	0	0	0	0	1	2
560	1	2	NABISWERA	KALWALA	40	2	4		5		1	1	19	1	1	2		2		1		2	1	2	23	0	1	0	0	0	0	0	1	1	1	1	1	1	1	1	1	0	0	0	0	0	1
561	1	2	NABISWERA	KALWALA	25	2	4		5		1	1	18	1	1	2		2		2		3	1	1	23	0	1	0	0	0	0	0	1	1	1	1	1	1	1	1	1	1	1	1	1	0	1	2	1
562	1	2	NABISWERA	KALWALA	38	2	4		5		1	1	18	1	1	2		2		2		1	2	2	33	0	1	0	0	0	0	0	1	1	1	1	1	1	1	1	1	0	0	0	0	0	1	2
563	1	2	NABISWERA	KALWALA	45	2	2		5		1	1	16	1	1	2		2		2		1	2	2	33	0	1	0	0	0	0	0	1	1	0	0	1	1	1	1	1	0	0	0	0	0	1	1
564	1	2	NABISWERA	KALWALA	41	2	2		5		1	1	15	2	1	2		2		2		1	2	2	33	0	0	0	0	0	0	0	1	1	1	1	1	1	1	1	0	0	0	0	0	0	1
565	2	1	NSANGI	MASANDA	39	2	3		1		1	1	17	1	1	4		7	DRIVER	3		1	2	2	33	1	1	1	0	0	0	0	1	1	0	1	1	0	1	1	1	0	0	1	0	0	1
566	2	1	NSANGI	WAKIMESE	26	3	1		1		1	4	20	1	0	4				3		1	2	2	33	1	1	1	0	0	0	0	1	0	1	0	1	1	0	1	1	0	0	0	0	0	0
567	2	1	NSANGI	WAKIMESE	27	4	3		1		1	4	19	2	1	4				3		1	2	2	33	1	1	1	0	0	0	0	1	1	0	1	1	0	0	1	0	0	0	0	0	0	0
568	2	1	NSANGI	WAKIMESE	31	2	2		3		1	4	18	2	1	4				3		1	2	2	33	1	0	1	0	0	1	0	1	1	0	1	0	0	0	1	0	0	0	0	0	0	0
569	2	1	NSANGI	WAKIMESE	34	3	1		3		1	4	18	2	1	4				3		1	2	2	33	1	1	1	0	0	1	0	1	1	0	1	1	0	0	1	0	0	0	0	0	0	0
570	2	1	NSANGI	MUGONGO	25	3	3		1		1	1	18	1	0	1		1		3		1	2	2	33	1	0	0	0	0	0	0	0	0	0	0	0	0	0	0	0	0	0	0	0	0	0
571	2	1	NSANGI	WAKIMESE	29	3	1		1		1	4	19	2	1	4				3		1	2	2	34	1	1	1	0	0	0	0	1	1	0	1	1	0	0	1	0	0	0	0	0	0	0
572	2	1	NSANGI	MUNGONGO	28	4	3		1		0			2	1	4				3		1	2	2	33	1	1	1	0	1	1	1	1	1	1	1	1	0	1	1	0	0	0	0	0	0	0
573	2	1	NSANGI	WAKIMESE	34	4	2		2		1	1	21	1	1	4		4		3		1	2	2	33	1	1	1	1	1	0	0	1	1	0	1	1	1	1	1	0	1	0	0	0	0	1
574	2	1	NSANGI	WAKIMESE	35	6	2		3		1	1	17	1	1	3		3		3		1	2	2	33	1	1	1	0	0	0	0	1	1	0	1	1	0	1	1	0	1	0	0	0	0	1
575	2	1	NSANGI	WAKIMESE	28	3	2		2		1	1	21	1	1	4		4		3		1	2	2	33	1	1	1	0	0	1	0	1	1	0	1	1	0	1	1	0	0	0	0	0	0	0
576	2	1	NSANGI	WAKIMESE	36	3	3		2		1	1	19	1	1	4		4		3		1	2	2	33	1	1	1	0	0	1	0	1	1	0	1	1	0	1	1	0	0	0	0	0	0	0
577	2	1	NSANGI	WAKIMESE	31	3	2		1		1	4	22	2	1	4				3		1	2	2	33	1	1	1	0	0	1	0	1	1	0	1	1	0	0	1	0	0	0	0	0	0	0
578	2	1	NSANGI	WAKIMESE	30	5	2		6	MUGWERE	1	1	26	1	1	7	SECRETARY	7	TECHINICHIAN	3		1	2	2	33	1	1	1	0	0	0	0	1	1	0	1	1	0	1	1	0	0	0	0	0	0	0
579	2	1	NSANGI	MUGONGO	45	2	3		1		1	4	16	2	1	4				3		1	2	2	33	1	0	1	0	0	0	0	0	0	0	1	1	0	1	1	0	0	0	0	0	0	1	3
580	2	1	NSANGI	WAKIMESE	31	2	1		1		1	1	19	1	1	4		7	MOTORCYCLIST	3		1	2	2	33	1	1	1	0	0	1	0	0	1	0	1	1	0	0	1	0	1	0	0	0	0	1
581	2	1	NSANGI	MUGONGO	32	2	4		2		1	1	18	1	0	1		4		3		1	2	2	33	1	1	1	0	0	0	0	0	0	0	0	0	0	0	1	0	0	0	0	0	0	0
582	2	1	NSANGI	MUGONGO	34	3	2		6	MUNYARWANDA	1	1	19	1	1	2		4		3		1	2	2	33	1	1	1	0	0	0	0	1	1	1	1	1	0	1	1	0	0	0	0	0	0	1
583	2	1	NSANGI	MUGONGO B	49	3	1		1		1	1	19	1	1	4		7	PLUMBER	3		1	2	2	34	1	1	0	0	0	0	1	1	1	1	1	1	1	1	1	0	0	0	0	0	0	1
584	2	1	NSANGI	MUGONGO	28	5	4		1		0				1	4				3		1	2	2	33	1	1	1	0	0	1	1	0	1	1	1	0	1	1	1	0	0	0	0	0	0	0
585	2	1	NSANGI	MUGONGO	29	4	2		1		1	1	24	1	1	4		7	ENGINEER	3		1	2	2	33	1	1	1	0	0	0	1	1	1	1	1	1	0	0	1	0	0	0	0	0	0	0
586	2	1	NSANGI	MUGONGO	26	5	2		4		1	1	19	1	1	7	HAIR DRESSING	6		3		1	2	2	33	1	0	1	0	1	1	1	1	0	1	1	1	0	1	1	0	0	0	0	0	0	0
587	2	2	NSANGI	MUGONGO	25	3	3		1		1	1	17	1	1	4		7	WELDING	3		1	2	2	33	1	1	1	0	0	0	0	1	1	1	1	1	0	0	1	1	0	0	0	0	0	0
588	2	1	NSANGI	MUGONGO	37	5	1		1		1	1	24	1	1	4		4		3		1	2	2	33	1	1	0	0	0	1	1	1	1	0	1	1	0	1	1	0	0	0	0	0	0	0
589	2	1	NSANGI	MUGONGO	33	1	4		1		1	1	25	1	1	4		7	MOTORCYCLIST	3		1	2	2	33	1	0	0	0	0	0	0	1	1	0	0	0	0	0	1	0	0	0	0	0	0	0
590	2	1	NSANGI	NABAZIZA	32	4	2		6	MUFUMBIRA	1	1	23	1	1	4		7	MECHANIC	3		1	2	2	33	1	1	1	0	0	1	1	1	1	0	1	1	0	0	1	0	1	0	0	0	0	1
591	2	1	NSANGI	NABAZIZA	33	3	2		6	MUTORO	1	1	17	1	1	4		4		3		1	2	2	33	1	1	1	0	0	0	0	1	1	0	1	1	0	1	1	0	0	0	0	0	0	0
592	2	1	NSANGI	MASANDA	29	3	1		1		1	1	22	1	1	4		4		3		1	2	2	33	1	1	1	0	0	0	0	0	1	0	1	1	0	1	1	0	0	0	0	0	0	0
593	2	1	NSANGI	MASANDA	36	2	3		1		1	1	18	1	1	4		4		3		1	2	2	33	1	1	1	0	0	0	0	1	1	0	1	1	0	1	1	0	1	0	0	0	0	1
594	2	1	NSANGI	NABAZIZA	25	3	2		1		1	1	20	1	1	4		7	DRIVER	3		1	2	2	33	1	1	1	0	0	0	0	0	1	0	1	1	0	0	1	0	0	0	0	0	0	0
595	2	1	NSANGI	NABAZIZA	26	3	2		2		1	1	18	1	0	1		4		1		1	2	2	33	0	1	0	0	0	0	0	1	0	0	1	1	0	1	1	0	1	0	0	0	0	1	2
596	2	1	NSANGI	NABAZIZA	28	3	1		1		1	1	18	1	0	1		7	MOTORCYCLIST	3		2	2	2	33	1	1	1	0	0	0	1	0	0	0	1	1	0	1	1	0	1	0	0	0	0	0
597	2	1	NSANGI	MUGONGO	25	3	1		6	MUSESE	1	1	19	1	0	1		4		3		1	2	2	33	1	1	1	0	0	0	0	1	0	0	1	1	0	0	1	0	0	0	0	0	0	1
598	2	1	NSANGI	MUGONGO	27	5	1		2		1	1	24	1	1	4		4		3		1	2	2	33	1	0	0	0	0	0	0	0	0	0	1	1	0	0	1	0	0	0	0	0	0	1	8
599	2	1	NSANGI	MUGONGO	42	2	1		6	MUNYORO	1	4	20	2	1	4				3		1	2	2	33	1	1	0	0	0	1	0	1	1	1	1	1	0	1	0	0	0	0	0	0	0	0
600	2	1	NSANGI	NABAZIZA	25	2	2		6	MUNYORO	1	1	20	1	1	4		7	PLUMBER	3		1	2	2	33	1	1	0	0	0	0	0	0	1	0	1	0	0	0	1	0	0	0	0	0	0	0
601	2	1	NSANGI	WAKIMESE	29	3	2		4		1	1	19	1	1	4		4		3		1	2	2	33	1	1	1	0	0	1	0	1	1	0	1	1	0	1	1	0	0	0	0	0	0	1	3
602	2	1	NSANGI	MUGONGO	28	5	2		1		1	1	24	1	1	4		7	OVERSEAS WORKER	3		1	2	2	33	1	0	1	0	0	1	1	0	1	1	1	0	0	0	1	0	0	0	0	0	0	1
603	2	1	NSANGI	MUGONGO	29	3	3		1		1	1	20	1	0	1		7	DRIVER	3		1	2	2	33	1	0	1	0	0	0	0	0	1	0	1	1	1	0	1	0	0	0	0	0	0	0
604	2	1	NSANGI	NABAZIZA	31	2	1		6	MUNYORO	1	1	25	1	1	4		1		3		1	2	2	33	1	0	0	0	0	0	0	0	0	0	0	0	0	0	0	0	0	0	0	0	0	0
605	2	1	NSANGI	MUGONGO	29	3	2		1		1	1	13	1	1	4		4		3		1	2	2	34	1	1	1	0	0	1	1	1	1	0	1	1	0	0	1	0	0	0	0	0	0	1
606	2	1	NSANGI	MUGONGO	25	3	1		1		0			1	1	4				3		1	2	2	33	1	1	1	0	0	0	1	1	1	1	1	1	0	0	1	0	0	0	0	0	0	0
607	2	1	NSANGI	MUGONGO	26	4	3		1		1	1	24	1	0	1		7	MECHANIC	3		1	2	2	33	1	1	1	0	0	0	1	1	0	0	1	1	0	1	1	0	1	0	0	0	0	0
608	2	1	NSANGI	NABAZIZA	31	2	1		6	MUNYARWANDA	1	1	16	1	0	1		7	DRIVER	3		1	2	2	33	1	1	1	0	0	0	1	0	1	0	1	1	0	0	1	0	0	0	0	0	0	1
609	2	1	NSANGI	NABAZIZA	28	3	2		2		1	1	21	1	1	4		4		3		1	2	2	33	1	0	1	0	0	0	0	0	0	0	0	0	0	0	1	0	0	0	0	0	0	0
610	2	1	NSANGI	NABAZIZA	33	3	2		2		1	1	18	1	1	4		4		3		1	2	2	33	1	1	1	0	0	0	0	1	1	0	1	0	0	1	1	0	0	0	0	0	0	0
611	2	1	NSANGI	NABAZIZA	25	3	2		2		1	1	22	1	1	4		7	BUILDER	2		1	2	2	33	1	1	1	0	0	1	1	1	1	0	1	1	1	1	1	0	0	0	0	0	0	0
612	2	1	NSANGI	NABAZIZA	34	3	1		6	MUNYORO	1	4	21	2	1	4				3		1	2	2	33	1	1	1	0	0	1	0	1	1	0	1	1	0	0	1	0	0	0	0	0	0	0
613	2	1	NSANGI	MASANDA	25	2	3		1		1	1	20	1	0	1		4		3		1	2	2	28	1	1	0	0	0	0	0	0	0	0	1	0	0	0	1	0	0	0	0	0	0	0
614	2	1	NSANGI	MASANDA	25	2	3		1		1	1	21	1	1	4		4		3		1	2	2	33	1	1	1	0	0	0	1	1	1	1	1	1	0	0	1	0	0	0	0	0	0	0
615	2	1	NSANGI	NABAZIZA	38	2	1		1		1	1	20	1	1	4		7	LC CHAIRMAN	3		1	2	2	33	1	1	1	0	0	0	0	1	1	1	1	1	0	1	1	0	0	0	0	0	0	1
616	2	1	NSANGI	WAKIMESE	34	5	2		4		1	4	27	2	1	3				3		1	2	2	33	1	1	1	0	0	0	0	1	1	0	1	0	1	1	1	0	0	0	0	0	0	0
617	2	1	NSANGI	WAKIMESE	36	2	3		1		1	1	17	1	0	1		7	DRIVER	3		1	2	2	33	1	1	1	0	0	0	0	1	1	0	1	1	0	1	1	1	0	0	0	0	0	1	3
618	2	1	NSANGI	MUGONGO	49	2	1		1		1	4	25	2	1	4		7	BUILDER	3		1	2	2	33	1	0	0	0	0	0	0	0	1	0	1	1	0	1	1	0	0	0	0	0	0	1
619	2	1	NSANGI	WAKIMESE	33	4	3		1		1	1	18	1	1	4		4		3		1	2	2	34	1	1	1	0	0	0	0	0	1	0	1	1	0	1	1	0	0	0	0	0	0	1
620	2	1	NSANGI	WAKIMESE	25	3	2		3		1	1	18	1	0	1		7	MOTORCYCLIST	3		1	2	2	33	1	1	1	0	0	0	0	0	1	0	1	1	0	0	1	0	1	0	0	0	0	0
621	2	1	NSANGI	WAKIMESE	28	3	1		1		1	4	19	2	1	4				3		1	2	2	33	1	1	1	0	0	1	0	1	1	0	1	1	0	1	1	1	0	0	0	0	0	1	1
622	2	1	NSANGI	WAKIMESE	31	3	2		3		1	4	19	2	1	4				3		1	2	2	33	1	1	1	0	0	1	0	0	1	0	1	1	0	0	1	0	0	0	0	0	0	0
623	2	1	NSANGI	WAKIMESE	30	4	2		3		1	1	22	1	1	4		4		3		1	2	2	33	1	1	1	0	0	0	0	1	1	0	1	1	0	1	1	1	1	0	0	0	0	1
624	2	1	NSANGI	WAKIMESE	36	3	2		1		1	1	20	1	1	4		3		3		1	2	2	33	1	1	1	0	0	1	0	1	1	0	1	1	1	1	1	0	1	0	0	0	0	1
625	2	1	NSANGI	MUGONGO	34	2	1		1		1	4	15	2	1	4				3		1	2	2	33	0	0	0	0	0	0	0	0	0	0	0	1	0	0	1	0	0	0	0	0	0	0
626	2	1	NSANGI	MUGONGO	34	2	2		1		1	4	23	2	1	4		4		3		1	2	2	33	0	1	0	0	0	0	0	0	0	0	1	1	0	0	0	0	0	0	0	0	0	0
627	2	1	NSANGI	WAKIMESE	31	3	2		3		1	4	19	2	1	4				3		1	2	2	33	1	0	1	0	0	1	0	0	1	0	1	1	0	0	1	0	0	0	0	0	0	0
628	2	1	NSANGI	WAKIMESE	31	4	1		1		1	3	22	2	1	4				3		1	2	2	33	1	0	1	0	0	0	0	1	1	0	1	0	0	0	1	0	0	0	0	0	0	0
629	2	1	NSANGI	WAKIMESE	34	3	3		1		1	1	18	1	0	1		4		3		1	2	2	33	1	0	1	0	0	0	0	1	1	0	1	1	1	1	1	0	1	0	0	0	0	0
630	2	1	NSANGI	WAKIMESE	29	4	2		6	CHOLI	1	4	22	2	1	4				3		1	2	2	33	1	1	0	0	0	0	0	0	1	0	1	0	0	1	1	0	0	0	0	0	0	0
631	2	1	NSANGI	WAKIMESE	25	4	2		6	ACHOLI	1	1	20	1	1	4		4		3		1	2	2	33	1	0	0	0	0	0	0	1	1	0	1	1	0	0	1	0	0	0	0	0	0	0
632	2	1	NSANGI	WAKIMESE	27	4	2		1		1	4	23	2	1	4				3		1	2	2	33	1	0	1	0	0	0	0	0	1	0	0	1	0	0	1	0	0	0	0	0	0	0
633	2	1	NSANGI	WAKIMESE	28	2	2		1		1	1	18	1	1	4		4		3		1	2	2	34	1	0	1	0	0	0	0	0	1	0	1	1	0	0	1	0	0	0	0	0	0	0
634	2	1	NSANGI	WAKIMESE	37	2	2		6	ACHOLI	1	1	19	1	0	1		4		3		1	2	2	34	1	1	1	0	0	0	0	0	1	0	1	0	0	1	1	0	0	0	0	0	0	1
635	2	1	NSANGI	WAKIMESE	28	3	3		1		1	1	18	1	1	4		3		3		1	2	2	33	1	1	1	0	0	1	0	0	0	0	1	1	1	0	1	0	0	0	0	0	0	0
636	2	1	NSANGI	WAKIMESE	30	2	3		6	MUNYARWANDA	1	1	20	1	1	4		4		3		1	2	2	33	1	0	1	0	0	0	0	0	1	0	1	1	0	0	1	0	1	0	1	0	0	1	2
637	2	1	NSANGI	WAKIMESE	35	2	3		1		1	2	17	2	1	4				3		1	2	2	33	1	0	1	0	0	0	0	0	0	0	1	1	0	0	1	0	0	0	0	0	0	0
638	2	1	NSANGI	WAKIMESE	25	4	2		1		1	1	20	1	0	1		4		3		1	2	2	33	1	0	1	0	0	0	0	0	0	0	1	1	0	0	1	0	0	0	0	0	0	0
639	2	1	NSANGI	WAKIMESE	28	6	3		1		0			2	1	4				3		1	2	2	33	1	0	0	0	0	1	0	0	0	0	1	1	0	0	1	0	0	0	0	0	0	0
640	2	1	NSANGI	WAKIMESE	35	3	4		1		1	4	25	2	1	4				3		1	2	2	33	1	1	0	0	0	0	0	1	0	0	0	0	0	0	1	0	0	0	0	0	0	1
641	2	1	NSANGI	NABAZIZA	31	3	2		1		1	1	18	1	1	4		7	DRIVER	3		1	2	2	33	1	0	1	0	0	1	0	1	1	0	1	1	0	0	1	0	0	0	0	0	0	0
642	2	1	NSANGI	WAKIMESE	36	2	1		6	MUNAYRWANDA	1	1	16	1	1	4		1		3		1	2	2	28	1	0	1	0	0	0	1	1	1	1	1	1	0	1	1	0	0	0	0	0	0	0
643	2	1	NSANGI	NABAZIZA	28	3	4		1		1	1	25	1	1	4		7	DRIVER	3		1	2	2	33	1	0	1	0	0	0	1	1	1	0	1	1	0	1	1	0	0	0	1	0	0	1
644	2	1	NSANGI	NABAZIZA	32	5	3		6	MUNYARWANDA	1	1	24	1	0	1		7	TECHINICIAN	3		1	2	2	33	1	0	1	0	0	0	0	0	1	0	1	1	0	1	1	0	0	0	1	0	0	0
645	2	1	NSANGI	MASANDA	36	3	4		2		1	1	25	1	0	1		4		3		1	2	2	33	0	1	0	0	0	0	0	1	1	0	1	1	0	0	1	0	0	0	0	0	0	0
646	2	1	KASANGATI	BULAMU A	28	4	2		1		1	1	22	1	1	4		7	MOTOR CYCLIST	3		1	2	2	31	1	1	1	0	0	1	1	1	1	1	1	1	1	1	1	0	0	0	0	0	0	0
647	2	1	KASANGATI	BULAMU A	33	4	1		5		1	1	19	1	1	4		4		3		1	2	2	31	1	1	1	0	0	1	1	1	1	1	1	1	1	1	1	0	0	0	0	0	0	1
648	2	1	KASANGATI	BULAMU A	28	6	3		3		1	1	25	1	1	4		3		3		1	2	2	31	1	1	1	0	0	1	1	1	1	1	1	1	1	1	1	1	1	0	0	0	0	1
649	2	1	KASANGATI	BULAMU A	32	4	3		2		1	1	22	1	1	4		7	MECHANIC	3		1	2	2	31	1	1	1	0	0	1	1	1	1	1	1	0	0	1	1	0	0	0	0	0	0	0
650	2	1	KASANGATI	BULAMU A	41	6	2		6	MUTORO	1	1	18	1	1	4		3		3		1	2	2	31	1	1	1	0	1	1	1	1	1	1	1	1	1	1	1	1	0	0	0	0	0	1
651	2	1	KASANGATI	BULAMU A	28	4	1		1		1	1	18	1	1	2		2		3		1	2	2	31	1	1	1	0	0	1	1	1	1	1	1	1	1	1	1	0	1	0	0	0	0	1		3
652	2	1	KASANGATI	BULAMU A	48	5	1		1		1	1	26	1	1	3		6		3		1	2	2	31	1	1	1	0	1	1	1	1	1	1	1	1	1	1	1	1	1	0	1	0	0	1
653	2	1	KASANGATI	BULAMU A	29	4	1		1		1	1	19	1	0	1		4		3		1	2	2	31	1	1	1	0	0	0	0	1	1	1	1	0	0	1	1	0	0	0	0	0	0	0
654	2	1	KASANGATI	BULAMU A	47	3	2		5		1	1	23	1	1	4		4		3		1	2	2	31	1	1	1	0	0	0	1	1	1	1	1	1	1	1	1	0	0	0	0	0	0	0
655	2	1	KASANGATI	BULAMU A	38	4	3		1		1	1	19	1	1	2		4		3		1	2	2	31	1	1	1	0	0	1	1	1	1	1	1	1	1	1	1	1	0	0	0	0	0	1		2
656	2	1	KASANGATI	BULAMU A	30	3	4		1		1	1	20	1	1	4		4		3		1	2	2	31	1	1	1	0	0	0	1	1	1	1	1	1	1	1	1	0	0	0	0	0	0	0
657	2	1	KASANGATI	BULAMU A	30	4	4		3		1	1	23	1	1	4		4		3		1	2	2	31	1	1	1	0	0	0	1	1	1	1	1	0	0	1	1	0	0	0	0	0	0	0
658	2	1	KASANGATI	BULAMU A	30	2	2		2		1	1	17	1	1	4		4		3		1	2	2	31	1	1	1	0	0	1	1	1	1	1	1	0	0	1	1	0	0	0	0	0	0	0
659	2	1	KASANGATI	BULAMU A	27	3	1		1		1	1	25	1	1	4		4		3		1	2	2	31	1	1	1	0	0	0	1	1	1	1	1	1	1	1	1	0	0	0	0	0	0	0
660	2	1	KASANGATI	BULAMU A	33	4	5		4		1	3	20	2	1	4				3		1	2	2	31	1	1	1	0	0	0	1	1	1	1	1	0	0	1	1	0	0	0	0	0	0	1
661	2	1	KASANGATI	BULAMU A	28	6	3		5		1	1	24	1	1	7	HAIR DRESSING	3		3		1	2	2	31	1	1	1	0	0	1	1	1	1	1	1	1	1	1	1	0	0	0	0	0	0	0
662	2	1	KASANGATI	BULAMU A	33	3	2		3		1	1	23	1	1	4		4		3		1	2	2	31	1	1	1	0	0	1	1	1	1	1	1	1	1	1	1	0	0	0	0	0	0	0
663	2	1	KASANGATI	BULAMU A	37	5	5		1		1	1	26	1	1	6		3		3		1	2	2	31	1	1	1	0	0	1	1	1	1	1	1	1	1	1	1	1	1	0	1	0	0	0
664	2	1	KASANGATI	BULAMU A	27	4	4		2		1	1	17	1	1	4		4		3		1	2	2	31	1	1	1	0	0	1	1	1	1	1	1	1	1	1	1	0	0	0	0	0	0	0
665	2	1	KASANGATI	BULAMU A	34	4	1		1		1	1	21	1	1	4		3		3		1	2	2	31	1	1	1	0	0	1	1	1	1	1	1	1	1	1	1	0	0	0	0	0	0	1
666	2	1	KASANGATI	BULAMU A	36	2	2		1		1	1	20	1	1	4		4		3		1	2	2	31	1	1	1	0	0	0	1	1	1	1	1	1	1	1	1	0	0	0	0	0	0	0
667	2	1	KASANGATI	BULAMU A	43	3	1		1		1	1	23	1	1	7	CATERER	3		3		1	2	2	31	1	1	1	0	0	1	1	1	1	1	1	1	1	1	1	1	1	0	0	0	0	1
668	2	1	KASANGATI	BULAMU A	30	3	2		6	MUTORO	1	1	28	1	1	4		4		3		1	2	2	31	1	1	1	0	1	1	1	1	1	1	1	1	1	1	1	0	0	0	0	0	0	0
669	2	1	KASANGATI	BULAMU A	36	3	3		2		1	4	20	2	1	4				3		1	2	2	31	1	0	1	0	0	0	1	1	1	1	1	1	1	1	1	1	0	0	0	0	0	1
670	2	1	KASANGATI	BULAMU A	34	4	1		1		1	1	20	1	1	3		4		3		1	2	2	31	1	1	1	0	0	0	1	1	1	1	1	1	1	1	1	1	0	0	0	0	0	0
671	2	1	KASANGATI	BULAMU A	26	3	2		2		1	1	20	1	0	1		4		3		1	2	2	31	1	1	1	0	0	0	0	1	1	1	1	1	1	0	1	0	1	0	0	0	0	0
672	2	1	KASANGATI	BULAMU A	29	5	2		4		1	1	25	1	0	1		7	MOTOR CYCLIST	3		1	2	2	31	1	1	1	0	0	0	1	1	1	1	1	1	0	0	1	0	0	0	0	0	0	0
673	2	1	KASANGATI	BULAMU A	26	3	2		1		1	4	20	2	0	1		4		3		1	2	2	31	1	0	1	0	0	0	0	0	0	0	1	0	0	0	1	0	0	0	0	0	0	0
674	2	1	KASANGATI	BULAMU D	27	3	4		2		1	1	26	1	1	4		4		3		1	2	2	31	1	0	1	0	0	0	1	0	1	1	1	0	0	1	1	0	1	0	0	0	0	0
675	2	1	KASANGATI	BULAMU D	28	2	4		6	MUTORO	1	4	17	2	1	4		4		3		1	2	2	31	1	0	1	0	0	0	1	1	1	1	1	0	1	0	1	0	0	0	0	0	0	0
676	2	1	KASANGATI	BULAMU D	26	3	2		2		1	1	20	1	0	1		4		3		1	2	2	31	1	1	1	0	0	0	0	1	1	1	1	0	0	0	1	0	0	0	0	0	0	0
677	2	1	KASANGATI	BULAMU D	35	2	1		1		1	1	17	1	0	1		7	MONEY LENDER	3		2	2	2	31	1	1	1	0	0	0	1	1	1	1	1	1	0	0	1	0	0	0	0	0	0	1
678	2	1	KASANGATI	BULAMU D	26	3	3		1		1	1	17	1	1	4		4		3		1	2	2	31	1	1	1	0	1	0	1	1	1	1	1	1	1	1	1	1	0	0	0	0	0	1		2
679	2	1	KASANGATI	BULAMU D	28	3	1		1		1	1	21	1	0	1		6		3		1	2	2	31	1	0	1	0	0	0	1	1	1	1	1	1	0	1	1	0	0	0	0	0	0	0
680	2	1	KASANGATI	BULAMU D	27	1	1		5		1	1	20	1	1	4		7	MOTORCYCLIST	3		1	2	2	31	1	0	1	0	0	0	0	0	0	0	0	0	0	0	1	0	1	0	0	0	0	0
681	2	1	KASANGATI	BULAMU D	41	2	1		6	MUTORO	1	1	15	1	1	4		7	MOTORCYCLIST	3		1	2	2	31	1	1	1	0	0	1	0	1	1	1	1	1	0	0	1	0	1	0	0	0	0	1
682	2	1	KASANGATI	BULAMU D	35	5	4		1		1	4	23	2	0	1		3		3		1	2	2	31	1	1	1	0	1	1	1	1	1	1	1	1	1	1	1	1	0	0	1	0	0	1		2
683	2	1	KASANGATI	BULAMU D	31	2	4		5		1	1	19	1	1	4		4		3		1	2	2	31	1	1	1	0	1	1	1	1	1	1	1	1	1	1	1	1	0	0	0	0	0	0
684	2	1	KASANGATI	BULAMU D	26	4	3		1		1	1	23	1	1	2		4		3		1	2	2	31	1	1	1	0	0	1	1	1	1	1	1	0	0	1	1	1	1	0	1	0	0	1		25
685	2	1	KASANGATI	BULAMU A	34	4	3		1		1	1	19	1	1	4		6		3		1	2	2	31	1	1	1	0	0	0	1	1	1	1	1	1	1	1	1	0	0	0	0	0	0	0
686	2	1	KASANGATI	BULAMU A	30	2	1		4		1	1	23	1	1	4		4		3		1	2	2	31	1	1	1	0	0	0	1	1	1	1	1	0	0	1	1	0	0	0	0	0	0	0
687	2	1	KASANGATI	BULAMU A	29	4	3		3		0			2	1	4		3		1		1	2	2	31	1	0	1	0	0	0	0	1	1	1	1	0	0	1	1	0	0	0	0	0	0	0
688	2	1	KASANGATI	BULAMU A	32	1	2		1		1	1	15	1	0	1		4		3		1	2	2	31	1	1	1	0	0	0	0	0	1	1	1	0	0	0	1	0	0	0	0	0	0	0
689	2	1	KASANGATI	BULAMU A	29	4	2		3		1	1	20	1	1	4		4		3		1	2	2	31	1	1	0	0	0	0	1	1	0	1	1	1	1	1	1	0	0	0	0	0	0	0
690	2	1	KASANGATI	BULAMU A	26	6	3		6	MUFUMBIRA	0			2	0	5				3		1	2	2	31	1	1	1	0	0	0	1	1	1	0	1	0	0	1	1	0	0	0	0	0	0	0
691	2	1	KASANGATI	BULAMU A	30	4	5		6	ACHOLI	1	1	25	1	1	4		4		3		1	2	2	31	1	1	1	0	0	0	1	1	1	1	1	0	0	1	1	1	0	0	0	0	0	0
692	2	1	KASANGATI	BULAMU D	28	3	2		6	ACHOLI	1	1	23	1	1	4		4		3		1	2	2	31	1	1	1	0	0	1	1	1	1	1	1	0	0	1	1	0	0	0	0	0	0	0
693	2	1	KASANGATI	BULAMU A	48	2	1		1		1	1	19	1	1	4		2		3		1	2	2	31	1	1	1	0	0	1	1	1	1	1	1	1	1	1	1	1	0	0	0	0	0	1		2
694	2	1	KASANGATI	BULAMU A	35	4	3		1		1	1	25	1	1	4		4		3		1	2	2	31	1	1	1	0	0	1	1	1	1	1	1	0	0	1	1	1	0	0	0	0	0	0
695	2	1	KASANGATI	BULAMU A	26	4	3		3		1	1	23	1	1	4		4		3		1	2	2	31	1	1	1	0	0	1	1	1	1	1	1	0	0	0	1	0	0	0	0	0	0	0
696	2	1	KASANGATI	BULAMU A	26	6	3		2		0			2	0	5				3		1	2	2	31	1	1	1	0	0	0	0	0	1	1	1	0	0	1	1	0	0	0	0	0	0	0
697	2	1	KASANGATI	BULAMU A	27	6	5		3		1	1	23	1	1	4		4		3		1	2	2	31	1	1	1	0	0	1	1	1	1	1	1	1	1	1	1	1	0	0	0	0	0	0
698	2	1	KASANGATI	BULAMU A	31	3	3		2		1	1	20	1	1	4		3		3		1	2	2	31	1	1	1	0	0	1	1	1	1	1	1	0	0	1	1	0	0	0	0	0	0	0
699	2	1	KASANGATI	BULAMU A	29	4	1		1		1	1	20	1	1	4		4		3		1	2	2	31	1	1	1	0	0	1	1	1	1	1	1	1	1	1	1	1	0	0	0	0	0	0
700	2	1	KASANGATI	BULAMU A	40	2	1		1		1	1	19	1	1	4		4		3		1	2	2	31	1	1	1	0	0	0	0	1	1	1	1	0	0	1	1	0	0	0	0	0	0	1
701	2	1	KASANGATI	BULAMU B	29	4	2		3		1	1	25	1	1	4		4		3		1	2	2	31	1	1	1	0	0	1	1	1	1	1	1	0	0	1	1	0	0	0	0	0	0	0
702	2	1	KASANGATI	BULAMU B	31	4	5		4		1	1	19	1	1	4		3		3		1	2	2	31	1	1	1	0	0	0	1	1	1	1	1	1	1	1	1	0	0	0	0	0	0	0
703	2	1	KASANGATI	BULAMU B	27	5	2		1		1	1	25	1	1	4		4		3		1	2	2	31	1	1	1	0	0	0	1	1	1	1	1	1	1	1	1	0	0	0	0	0	0	0
704	2	1	KASANGATI	BULAMU B	34	6	2		5		1	1	23	1	1	4		4		3		1	2	2	31	1	1	1	0	0	1	1	1	1	1	1	1	1	1	1	0	1	0	0	0	0	0
705	2	1	KASANGATI	BULAMU B	28	3	3		1		0			2	1	4				3		1	2	2	31	1	1	1	0	0	0	1	1	1	1	1	1	1	1	1	0	0	0	0	0	0	0
706	2	1	KASANGATI	BULAMU B	32	4	4		3		1	1	17	1	1	2		4		3		1	2	2	31	1	1	1	0	0	1	1	1	1	1	1	0	0	1	1	0	0	0	0	0	0	1
707	2	1	KASANGATI	BULAMU B	36	3	1		6	MUTORO	1	1	19	1	1	4		4		3		1	2	2	31	1	1	1	0	0	0	1	1	1	1	1	0	0	1	1	0	0	0	0	0	0	0
708	2	1	KASANGATI	BULAMU B	30	4	2		6	LUGBARA	1	1	25	1	1	4		6		3		1	2	2	31	1	1	1	0	0	1	1	1	1	1	1	1	1	1	1	0	0	0	0	0	0	1
709	2	1	KASANGATI	BULAMU B	28	3	5		1		1	1	20	1	1	4		4		3		1	2	2	31	1	1	1	0	0	0	1	1	1	1	1	0	0	1	1	0	0	0	0	0	0	0
710	2	1	KASANGATI	BULAMU B	32	4	3		4		1	1	20	1	1	4		4		3		1	2	2	31	1	1	1	0	0	0	1	1	1	1	1	0	0	1	1	0	0	0	0	0	0	0
711	2	1	KASANGATI	BULAMU B	41	1	1		1		1	1	17	1	1	4		7	DRIVER	3		1	2	2	31	1	1	1	0	0	0	0	1	1	1	1	0	0	1	1	0	0	0	0	0	0	0
712	2	1	KASANGATI	BULAMU B	29	4	3		1		1	1	25	1	1	4		4		3		1	2	2	31	1	1	1	0	0	1	1	1	1	1	1	0	0	1	1	0	0	0	0	0	0	0
713	2	1	KASANGATI	BULAMU B	40	2	1		6	MUFUMBIRA	1	2	18	2	1	4				3		1	2	2	31	1	1	1	0	0	1	1	1	1	1	1	0	0	1	1	0	0	0	0	0	0	1
714	2	1	KASANGATI	BULAMU B	28	5	1		1		1	1	23	1	1	3		4		3		1	2	2	31	1	1	1	0	0	1	1	1	1	1	1	1	1	1	1	1	0	0	0	0	0	0
715	2	1	KASANGATI	BULAMU A	28	4	3		1		1	1	20	1	1	4		7	MECHANIC	3		1	2	2	31	1	1	1	0	0	1	1	0	1	1	1	1	1	1	1	0	0	0	0	0	0	0
716	2	1	KASANGATI	BULAMU B	28	4	2		1		1	1	19	1	1	4		4		3		1	2	2	31	1	1	1	0	0	0	1	1	1	1	1	0	0	1	1	0	0	0	0	0	0	0
717	2	1	KASANGATI	BULAMU B	34	3	1		2		1	1	19	1	1	4		2		3		1	2	2	31	1	1	1	0	0	0	1	1	1	1	1	1	0	1	1	0	0	0	0	0	0	1		6
718	2	1	KASANGATI	BULAMU B	30	4	1		1		1	1	20	1	1	4		3		3		1	2	2	31	1	1	1	0	1	1	1	1	1	1	1	1	1	1	1	1	0	0	0	0	0	1		5
719	2	1	KASANGATI	BULAMU B	31	3	3		1		1	1	20	1	1	4		4		3		1	2	2	31	1	1	1	0	0	0	1	1	1	1	1	0	0	1	1	0	0	0	0	0	0	0
720	2	1	KASANGATI	BULAMU B	28	4	1		3		1	1	20	1	1	4		7	MECHANIC	3		1	2	2	31	1	1	1	0	0	1	1	0	1	1	1	0	0	1	1	1	0	0	0	0	0	1
721	2	1	KASANGATI	BULAMU B	36	2	2		1		1	1	18	1	1	4		7	DRIVER	3		1	2	2	31	1	1	1	0	0	0	1	0	1	1	1	0	0	1	1	0	0	0	0	0	0	0
722	2	1	KASANGATI	BULAMU B	28	4	5		2		1	1	20	1	1	4		4		3		1	2	2	31	1	1	1	0	0	0	0	1	1	1	1	1	1	0	1	0	0	0	0	0	0	0
723	2	1	KASANGATI	BULAMU B	37	3	3		3		1	1	20	1	1	4		4		3		1	2	2	31	1	1	1	0	0	0	1	1	1	1	1	0	0	1	1	0	0	0	0	0	0	0
724	2	1	KASANGATI	BULAMU B	30	5	2		1		1	1	23	1	1	3		4		3		1	2	2	31	1	1	1	0	1	1	1	1	1	1	1	1	1	1	1	1	0	0	0	0	0	0
725	2	1	KASANGATI	BULAMU B	29	3	3		6	MUNYORO	1	1	18	1	0	1		4		3		1	2	2	31	1	0	1	0	0	0	0	0	1	0	1	0	0	1	1	0	0	0	0	0	0	0
726	2	1	KASANGATI	BULAMU B	26	2	2		1		1	1	18	1	0	1		7	DRIVER	3		1	2	2	31	1	0	1	0	0	0	0	1	1	0	1	0	0	0	1	0	0	0	0	0	0	0
727	2	1	KASANGATI	BULAMU B	26	4	1		3		1	1	23	1	1	4		4		3		1	2	2	31	1	1	1	0	0	0	1	1	1	1	1	1	0	1	1	0	0	0	0	0	0	0
728	2	1	KASANGATI	BULAMU B	29	3	3		6	MUNYORO	1	1	19	1	1	4		4		3		1	2	2	31	1	1	1	0	0	0	1	1	1	1	1	1	0	1	1	0	0	0	0	0	0	0
729	2	1	KASANGATI	BULAMU B	33	4	5		1		1	1	22	1	1	4		7	BUILDER	3		1	2	2	31	1	1	1	0	0	1	1	1	1	1	1	1	0	1	1	0	0	0	0	0	0	0
730	2	1	KASANGATI	BULAMU B	38	2	2		5		1	1	18	1	1	4		4		3		1	2	2	31	1	1	1	0	0	0	1	0	1	1	1	0	0	1	1	0	0	0	0	0	0	0
731	2	1	KASANGATI	BULAMU D	39	2	4		6	LUGBARA	1	4	21	2	1	4				3		1	2	2	31	1	1	1	0	0	1	1	1	1	1	1	1	1	1	1	1	0	0	0	0	0	0
732	2	1	KASANGATI	BULAMU D	35	5	1		3		1	1	21	1	1	4		7	MECHANIC	3		1	2	2	31	1	1	1	1	1	1	1	1	1	1	1	1	1	1	1	1	1	0	0	0	0	0
733	2	1	KASANGATI	BULAMU D	32	4	3		2		1	1	20	1	1	4		4		3		1	2	2	31	1	1	1	0	0	1	1	1	1	1	1	1	1	1	1	1	1	0	0	0	0	0
734	2	1	KASANGATI	BULAMU D	35	2	1		1		1	1	15	1	1	2		2		3		1	2	2	31	1	1	1	0	0	0	0	1	1	0	1	1	0	0	1	1	0	0	0	0	0	1
735	2	1	KASANGATI	BULAMU D	37	4	1		1		1	1	16	1	0	1		4		3		1	2	2	31	1	1	1	0	0	0	0	1	0	1	1	1	0	1	1	0	0	0	0	0	0	0
736	2	1	KASANGATI	BULAMU D	28	4	1		4		1	1	19	1	1	7	TAILORING	4		3		1	2	2	31	1	1	1	0	0	1	1	1	1	1	1	1	1	1	1	1	0	0	0	0	0	1		10
737	2	1	KASANGATI	BULAMU D	30	4	2		2		1	1	20	1	1	4		4		3		1	2	2	31	1	1	1	0	0	0	1	1	1	1	1	1	1	1	1	1	0	0	0	0	0	0
738	2	1	KASANGATI	BULAMU A	28	4	1		1		1	1	20	1	1	4		4		3		1	2	2	31	1	1	1	0	0	0	1	1	1	1	1	1	1	1	1	0	0	0	0	0	0	0
739	2	1	KASANGATI	BULAMU D	30	4	2		1		1	1	20	1	1	4		4		3		1	2	2	31	1	1	1	0	0	1	1	1	1	1	1	1	1	1	1	0	0	0	0	0	0	0
740	2	1	KASANGATI	BULAMU B	26	2	2		1		0			2	1	4				3		1	2	2	31	1	1	1	0	0	0	0	0	1	1	1	0	0	0	1	1	0	0	0	0	0	0
741	2	1	KASANGATI	BULAMU D	36	1	1		1		1	1	15	1	1	4		7	MOTOR CYCLIST	3		1	2	2	31	1	1	1	0	0	0	0	1	1	0	1	0	0	1	1	0	1	0	0	0	0	0
742	2	1	KASANGATI	BULAMU D	27	3	2		5		1	1	19	1	1	4		7	ELECTRICIAN	3		1	2	2	31	1	1	1	0	0	1	1	1	1	1	1	0	0	1	1	0	0	0	0	0	0	0
743	2	1	KASANGATI	BULAMU D	33	2	1		1		1	1	20	1	1	4		7	MOTOR CYCLIST	3		1	2	2	31	1	1	1	0	0	0	0	1	1	0	1	1	0	1	1	1	1	0	0	0	0	0
744	2	1	KASANGATI	BULAMU D	33	1	1		1		1	1	15	1	1	4		4		3		1	2	2	31	1	1	1	0	0	0	0	1	1	1	1	0	0	0	1	1	0	0	0	0	0	0
745	2	1	KASANGATI	BULAMU D	28	4	1		1		1	1	19	1	1	4		4		3		1	2	2	31	1	1	1	0	0	1	0	1	1	1	1	1	1	1	1	0	0	0	0	0	0	0
746	2	1	KASANGATI	BULAMU D	29	5	1		1		1	1	26	1	1	3		4		3		1	2	2	31	1	1	1	0	1	1	1	0	1	1	1	1	1	1	1	1	1	0	0	0	0	0
747	2	1	KASANGATI	BULAMU D	36	4	1		1		1	1	20	1	1	4		4		3		1	2	2	31	1	1	1	0	0	1	1	1	1	1	1	1	1	1	1	1	0	0	0	0	0	0
748	2	1	KASANGATI	BULAMU D	33	4	1		1		1	1	20	1	1	4		7	MECHANIC	3		1	2	2	31	1	1	1	0	0	1	1	1	1	1	1	1	1	1	1	1	1	0	0	0	0	0
749	2	1	KASANGATI	BULAMU D	33	4	2		1		1	1	19	1	1	4		7	TECHINICIAN	3		1	2	2	31	1	1	1	0	0	1	1	1	1	1	1	1	1	1	1	1	1	0	0	0	0	0
750	2	1	KASANGATI	BULAMU D	32	4	5		4		1	1	20	1	1	2		4		3		1	2	2	31	1	1	1	0	0	0	1	1	1	1	1	1	1	1	1	1	1	0	0	0	0	0
751	2	1	KASANGATI	BULAMU D	26	4	1		5		1	1	19	1	1	4		4		3		1	2	2	31	1	1	1	0	0	0	1	1	1	1	1	1	1	1	1	1	0	0	0	0	0	0
752	2	1	KASANGATI	BULAMU D	32	6	1		3		1	1	19	1	1	4		4		3		1	2	2	31	1	1	1	0	0	1	1	1	1	1	1	1	0	1	1	1	0	0	0	0	0	1
753	2	1	KASANGATI	BULAMU A	26	4	2		2		1	1	19	1	1	7	TAILORING	4		3		1	2	2	31	1	1	1	0	0	0	1	0	1	1	1	1	1	1	1	1	0	0	0	0	0	0
754	2	1	KASANGATI	BULAMU D	30	4	4		4		1	1	19	1	1	4		4		3		1	2	2	31	1	1	1	0	0	1	1	1	1	1	1	1	1	1	1	0	0	0	0	0	0	0
755	2	1	KASANGATI	BULAMU D	29	4	3		3		1	1	21	1	1	4		4		3		1	2	2	31	1	1	1	0	0	0	1	1	1	1	1	1	1	0	1	1	0	0	0	0	0	1
756	2	1	KASANGATI	BULAMU D	35	4	1		1		1	1	20	1	1	4		4		3		1	2	2	31	1	1	1	0	0	0	1	1	1	1	1	1	1	0	1	0	0	0	0	0	0	0
757	2	1	KASANGATI	BULAMU D	35	4	4		5		1	1	18	1	0	1		4		3		1	2	2	31	1	1	1	0	0	0	1	1	1	1	1	1	1	1	1	0	0	0	0	0	0	0
758	2	1	KASANGATI	BULAMU A	32	3	2		3		1	1	20	1	1	4		4		3		1	2	2	31	1	1	0	0	0	1	1	1	1	1	1	1	1	0	1	1	0	0	0	0	0	0
759	2	1	KASANGATI	BULAMU D	34	4	3		2		1	1	19	1	1	3		4		3		1	2	2	31	1	1	1	0	0	0	1	1	1	1	1	1	1	1	1	1	0	0	0	0	0	0
760	2	1	KASANGATI	BULAMU A	26	5	2		6	LUGBARA	0			2	1	7	ART AND CRAFT			3		1	2	2	31	1	1	1	0	0	0	1	1	1	1	1	1	1	1	1	0	0	0	0	0	0	0
761	2	1	KASANGATI	BULAMU A	26	3	5		1		1	1	22	1	0	1		7	MECHANIC	3		1	2	2	31	1	1	1	0	0	0	1	1	1	1	1	0	0	0	1	1	0	0	0	0	0	0
762	2	1	KASANGATI	BULAMU D	30	3	5		6	MUNYORO	1	1	25	1	0	1		7	MOTOR CYCLIST	3		1	2	2	31	1	1	1	0	0	0	0	1	1	1	1	0	0	1	1	0	1	0	0	0	0	0
763	2	1	KASANGATI	BULAMU A	35	2	2		3		1	1	18	1	0	1		7	MOTOR CYCLIST	3		1	2	2	31	1	1	1	0	0	0	1	1	1	1	1	0	0	0	1	0	1	0	0	0	0	0
764	2	1	KASANGATI	BULAMU A	35	5	3		6	MUTORO	1	1	21	1	1	7	TAILOR	7	AGRIC OFFICER	3		1	2	2	31	1	1	1	0	0	1	1	1	1	1	1	1	1	1	1	0	1	0	0	0	0	0
765	1	2	NABISWERA	KATUBA	30	3	4		1		1	1	20	1	1	2		2		2		1	2	2	33	0	1	0	0	0	0	0	1	1	0	1	1	1	1	1	1	0	0	0	0	0	1	2
767	1	2	NABISWERA	KATUBA	46	2	5		5		1	1	17	1	1	1		2		2		1	2	2	33	0	1	0	0	0	0	0	1	1	1	1	1	1	1	1	1	0	0	0	0	0	1	2
768	1	2	NABISWERA	KATUBA	36	2	4		5		1	1	18	1	1	2		2		2		1	2	2	33	0	1	1	0	0	0	0	1	1	0	1	1	1	1	1	1	1	0	0	0	0	1	2
769	1	2	NABISWERA	KATUBA	49	2	4		5		1	1	20	1	0	1		2		2		1	2	2	33	0	1	0	0	0	0	0	1	1	0	1	1	1	1	1	1	1	0	0	0	0	1	3
770	1	2	NABISWERA	KATUBA	25	3	2		6	NYARWANDA	1	1	24	1	1	3		4		2		1	2	2	33	0	1	0	0	0	0	0	1	1	0	1	1	1	1	1	0	1	0	0	0	0	1	2	2
771	1	2	NABISWERA	KATUBA	32	2	2		2		1	1	18	1	1	4		4		2		1	2	2	33	0	0	0	0	0	0	0	1	0	0	1	1	1	1	1	0	0	0	0	0	0	1	4
772	1	2	NABISWERA	KATUBA	39	2	5		5		1	2	19	2	1	2				2		1	2	2	33	0	1	0	0	0	0	0	1	1	1	0	1	1	1	1	1	1	0	0	0	0	1	2
773	1	2	NABISWERA	KATUBA	46	2	4		5		1	2	21	2	0	2				4	TORCH	3	1	1	21	0	1	0	0	0	0	0	1	1	0	1	0	0	1	1	1	1	0	0	0	0	1
774	1	2	NABISWERA	KATUBA	28	1	4		5		1	1	19	1	1	2		2		1		1	2	2	33	0	1	0	0	0	0	0	1	1	1	1	1	1	1	1	1	0	0	0	0	0	1
775	1	2	NABISWERA	KATUBA	34	1	2		5		1	1	19	1	1	2		2		4	TORCH	1	2	2	33	0	1	0	0	0	0	0	1	1	1	1	1	1	1	1	1	0	0	0	0	0	1	10
776	1	2	NABISWERA	KATUBA	39	2	4		5		1	1	18	1	1	2		2		2		1	2	2	33	0	1	0	0	0	0	0	1	1	0	1	1	1	1	1	1	1	0	0	0	0	1	2
777	1	2	NABISWERA	KATUBA	49	1	2		5		1	1	19	1	1	2		2		4	TORCH	2	2	2	23	0	1	0	0	0	0	0	1	1	0	1	1	1	1	1	1	1	0	0	0	0	1	2
778	1	2	NABISWERA	KATUBA	38	2	2		5		1	1	19	1	1	2		2		2		1	2	2	33	0	1	0	0	0	0	0	1	1	1	1	1	1	1	1	1	1	0	0	0	0	1	2	1
779	1	2	NABISWERA	KATUBA	25	3	4		5		1	1	20	1	1	2		2		2		2	1	1	21	0	1	0	0	0	0	0	1	1	0	1	1	1	1	1	1	0	0	0	0	0	1	5
780	1	2	NABISWERA	KATUBA	30	3	4		5		1	1	19	1	1	2		2		2		3	1	1	21	0	0	0	0	0	0	0	0	1	0	1	0	1	1	1	1	0	0	0	0	0	1	8	1
781	1	2	NABISWERA	KATUBA	27	1	1		6	MUKWOPE	1	2	19	1	0	2		2		2		3	1	1	21	0	1	0	0	0	0	0	1	1	0	1	0	1	0	1	1	0	0	0	0	0	1	1	0
782	1	2	NABISWERA	KATUBA	49	2	2		5		1	2	19	2	1	2				2		1	2	2	33	0	1	0	0	0	0	0	1	1	0	1	1	1	1	1	1	0	0	0	0	0	0
783	1	2	NABISWERA	KATUBA	37	2	4		5		1	4	15	2	1	2				2		1	2	2	33	0	0	0	0	0	0	0	1	1	0	1	1	1	1	0	0	0	0	0	0	0	1
784	1	2	NABISWERA	KATUBA	49	2	4		5		1	2	25	2	1	2				2		1	2	2	33	0	1	0	0	0	0	0	1	1	0	1	1	1	1	1	1	0	0	0	0	0	1	2
785	1	2	NABISWERA	KATUBA	31	3	2		5		1	1	17	1	1	2		2		2		1	2	2	33	0	1	0	0	0	0	0	1	1	0	1	1	1	1	1	1	1	0	1	1	1	1	2
786	1	2	NABISWERA	KATUBA	49	2	2		5		1	1	20	1	1	2		2		2		1	2	2	33	0	1	0	0	0	0	0	1	1	0	1	1	1	1	1	1	1	0	0	0	0	1	1
787	1	2	NABISWERA	KATUBA	46	2	4		5		1	1	15	1	1	2		2		2		1	2	2	33	0	1	0	0	0	0	0	1	1	0	1	1	0	0	1	1	1	0	0	0	0	1	2
788	1	2	NABISWERA	KATUBA	43	2	4		6	SAMYA	1	1	19	1	1	2		2		4	TORCH	3	1	1	21	0	1	0	0	0	0	0	1	1	0	1	0	1	0	0	1	0	0	0	0	0	1
789	1	2	NABISWERA	KATUBA	27	2	4		1		1	1	23	1	1	2		2		4	TORCH	3	1	1	23	0	1	0	0	0	0	0	1	1	0	1	0	1	1	1	1	0	0	0	0	0	1
790	1	2	NABISWERA	KATUBA	47	1	2		5		1	1	17	1	1	2		2		2		1	2	2	33	0	1	0	0	0	0	0	1	1	0	1	1	1	0	1	1	1	0	0	0	0	1	1
791	2	1	WAKISO	MPUNGA	34	6	1		4		1	1	24	1	1	7	TAILOR	4		3		1	2	2	31
792	2	1	WAKISO	MPUNGA	49	1	4		1		1	2	22	2	1	4				3		1	2	2	31																						0
793	2	1	WAKISO	MPUNGA	25	3	2		1		1	1	18	1	1	4		7	CANPENTER	3		1	2	2	31	1	1	0	0	0	0	0	1	1	1	1	1	0	0	0	0	0	0	0	0	0	0
794	2	1	WAKISO	MPUNGA	47	2	3		1		1	4	14	2	1	4				3		1	2	2	33																						0
795	2	1	WAKISO	MPUNGA	31	2	1		1		0			2	0	4				3		1	2	2	31																						0
796	2	1	WAKISO	MPUNGA	45	2	2		1		1	1	20	1	1	4				3		1	2	2	31	0	1																				1
797	2	1	WAKISO	NALUVULE	35	3	3		1		1	4	19	2	1	4				3		3	1	2	28	1	0	1	0	0	0	0	1	1	1	1	1	0	0	1	0	0	0	0	0	0	0
798	2	1	WAKISO	NALUVULE	28	2	1		1		1	1	17	1	1	4				3		3	2	2	31	1	1	1	0	0	1	0	1	1	1	1	1	0	1	0	0	0	0	0	0	0	0
799	2	1	WAKISO	NALUVULE	27	3	3		1		1	4	19	2	1	4		7	BUILDER	1		3	2	2	31	0	1	0	0	0	0	0	1	1	1	1	1	0	0	1	0	0	0	0	0	0	0
800	2	1	WAKISO	NALUVULE	31	3	3		1		1	1	18	1	1	4		4		3		3	2	2	31	1	1	1	0	0	1	0	1	1	1	1	1	0	0	1	0	0	0	0	0	0	0
801	2	1	WAKISO	NALUVULE	25	2	3		1		1	1	18	1	1	4		4		3		2	2	2	28	1	0	1	0	0	0	0	0	0	0	0	0	0	1	1	0	0	0	0	0	0	0
802	2	1	WAKISO	NALUVULE	27	2	3		1		1	1	18	1	1	4		4		3		3	2	2	31	1	1	1	0	0	0	0	1	1	1	1	0	0	0	1	0	0	0	0	0	0	0
803	2	1	WAKISO	NALUVULE	35	2	1		1		1	1	13	1	1	4		4		3		1	2	2	33	1	1	0	0	0	0	0	1	1	1	1	1	0	0	1	0	0	0	0	0	0	0
804	2	1	WAKISO	NALUVULE	41	1	3		1		1	1	18	2	1	4		4		3		3	2	2	31	1	1	1	0	0	0	0	1	1	1	1	1	0	0	0	0	0	0	0	0	0	0
805	2	1	WAKISO	NALUVULE	38	1	1		1		1	4	18	1	1	4				3		3	2	2	31																						0
806	2	1	WAKISO	NALUVULE	33	3	4		1		1	1	22	1	1	4		4		3		1	2	2	31																						0
807	2	1	WAKISO	NALUVULE	27	3	3		1		1	1	23	1	1	7	TAILOR	4		3		1	2	2	31	1	1	1	0	0	0	0	1	1	1	1	1	1	0	1	1	0	0	0	0	0	1
808	2	1	WAKISO	NALUVULE	27	3	2		3		0			2	1	7	HAIR DRESSING			3		1	2	2	31	1	0	1	0	1	1	1	1	1	1	1	1	1	0	1	0	0	0	0	0	0	0
809	2	1	WAKISO	NALUVULE	29	2	2		6	MUGISHU	1	1	18	1	1	4		2		1		1	2	2	31	0	1	0	0	0	0	0	1	1	1	1	1	0	0	1	0	0	0	0	0	0	0
810	2	1	WAKISO	NALUVULE	28	3	4		5		1	1	28	1	0	1		7	DRIVER	3		1	2	2	31	1	1	1	0	0	0	1	1	1	1	1	1	0	0	1	0	0	0	0	0	0	0
811	2	1	WAKISO	KABULENGWA	49	3	1		1		1	4	20	2	1	4				3		1	2	2	31	1	1	1	0	0	0	0	1	1	1	1	1	1	1	1	0	0	0	0	0	0	0
812	2	1	WAKISO	KABULENGWA	41	2	2		2		1	1	17	1	1	4		4		3		1	2	2	31																						0
813	2	1	WAKISO	NALUVULE	47	2	3		6	MUNYORO	1	4	25	2	1	2				1		1	2	2	31	0	0	0	0	0	0	0	0	1	1	1	0	0	0	1	1	0	0	0	0	0	0
814	2	1	WAKISO	NALUVULE	37	5	2		3		1	1	18	1	1	3		7	LAWYER	3		1	2	2	31	1	1	1	1	1	1	1	1	1	1	1	1	1	1	1	0	0	0	1	0	0	0
815	2	1	WAKISO	NALUVULE	27	1	1		1		1	1	20	1	1	4		7	BRICK MAKING	2		1	2	2	31	0	1	0	0	0	0	0	1	1	1	1	1	0	0	1	0	0	0	0	0	0	0
816	2	1	WAKISO	NALUVULE	40	1	5		6	MUSAMYA	1	2		2	1	4				3		1	1	2	31	1	1	0	0	0	0	0	1	1	1	1	0	0	0	1	0	0	0	0	0	0	1
817	2	1	WAKISO	NALUVULE	28	2	3		2		1	4	18	1	1	4				3		1	2	2	31	1	1	1	0	0	0	0	0	1	1	1	1	0	0	1	0	0	0	0	0	0	0
818	2	1	WAKISO	NALUVULE	32	3	1		1		1	1	22	1	1	3		3		3		1	2	2	31	1	1	1	0	0	1	0	1	1	1	1	1	1	1	1	0	0	0	0	0	0	0
819	2	1	WAKISO	NALUVULE	25	3	2		1		1	1	20	1	1	4		7	ELECTRICIAN	3		1	2	2	31	1	0	1	0	0	0	0	1	1	1	1	1	0	0	1	0	0	0	1	0	0	0
820	2	1	WAKISO	KISIMBIRI B	49	2	3		1		1	4	19	2	1	4				3		1	2	2	33	1	0	1	0	0	0	1	1	1	1	1	1	0	1	1	0	0	0	0	0	0	0
821	2	1	WAKISO	KISIMBIRI B	25	4	1		1		1	1	25	1	1	7	ARTISTS	7	ARTISTS	3		1	2	2	31	1	1	1	0	1	0	1	1	1	1	1	1	0	0	1	0	0	0	0	0	0	0
822	2	1	WAKISO	KISIMBIRI B	27	1	4		6	MURUYA- KENYA	1	4	18	2	1	4				3		1	2	2	33	1	0	0	0	0	1	0	0	0	0	0	0	0	0	1	0	0	0	0	0	0	0
823	2	1	WAKISO	KISIMBIRI B	46	1	2		6	MUGISHU	1	2	18	2	1	4				1		1	2	2	33	0	1	0	0	0	0	0	1	1	0	1	0	0	0	1	0	0	0	0	0	0	0
824	2	1	WAKISO	KISIMBIRI B	49	3	2		1		1	4		2	1	4				3		1	2	2	31	1	1	0	0	1	0	0	1	1	1	1	1	1	1	1	0	0	0	0	0	0	0
825	2	1	WAKISO	KISIMBIRI B	33	6	6	PEGAN	1		1	1	20	1	1	4		4		3		1	2	2	31	0	0	0	0	0	0	0	1	1	1	1	1	1	0	1	0	0	0	0	0	0	0
826	2	1	WAKISO	KISIMBIRI B	49	2	3		1		1	1	20	1	1	4		7	BUILDER	2		1	2	2	31	1	1	0	0	0	0	0	1	1	1	1	1	0	0	1	0	0	0	0	0	0	0
827	2	1	WAKISO	KISIMBIRI B	27	3	4		6	MUNYARWANDA	0			2	1	7	HAIR DRESSING			3		1	2	2	31	1	0	1	0	0	1	0	1	1	1	1	1	1	1	1	0	0	0	0	0	0	1
828	2	1	WAKISO	KISIMBIRI B	49	2	4		6	KARAMAJONG	1	1	15	1	0	1		7	MOTORCYCLIST	3		1	2	2	31	1	1	1	0	0	1	1	1	1	1	1	1	0	0	1	0	0	0	0	0	0	0
829	2	1	WAKISO	KISIMBIRI B	49	1	1		1		1	1	14	1	0	1		2		1		1	2	2	31	0	1	1	0	0	0	1	1	1	1	1	1	0	0	1	1	0	0	0	0	0	1
830	2	1	WAKISO	KISIMBIRI B	43	3	1		1		1	1	19	1	1	4		7	INSURANCE OFFICER	3		1	2	2	31	1	1	1	0	1	1	1	1	1	1	1	1	1	0	1	1	0	0	1	0	0	0
831	2	1	WAKISO	KISIMBIRI B	40	3	5		2		1	1	27	1	1	4		7	DRIVER	3		1	2	2	31	1	1	1	0	0	0	1	1	1	1	1	1	0	0	1	1	0	0	0	0	0	0
832	2	1	WAKISO	KISIMBIRI B	28	3	2		6	MUNYORO	1	1	18	1	1	4		4		3		1	2	2	31	1	0	1	0	0	0	0	1	1	1	1	1	0	1	1	0	0	0	0	0	0	0
833	2	1	WAKISO	KISIMBIRI B	49	3	3		3		1	1	17	1	1	4		4		3		1	2	2	31	1	1	1	0	0	1	0	1	1	1	1	1	0	1	1	1	0	0	0	0	0	1
834	2	1	WAKISO	KISIMBIRI B	38	1	1		6	MUNYARWANDA	0			1	0	1				3		1	2	2	31																						0
835	2	1	WAKISO	KISIMBIRI B	26	3	1		1		1	1	21	1	0	1		7	DRIVER	3		1	2	2	31																						0
836	2	1	NASANA	NANSANA WARD 7/8	30	3	1		1		1	1	29	1	0	1		4		3		1	1	2	33	1	1	0	0	0	0	0	0	0	0	1	0	0	0	1	0	0	0	0	0	0	1
837	2	1	NANSANA	NANSANA WARD 7/8	27	1	1		1		1	1	24	1	0	1		4		3		1	2	2	31	1	1	1	0	0	0	1	0	0	0	0	0	0	0	0	0	0	0	0	0	0	1
838	2	1	NANSANA	NANSANA WARD 7/8	26	3	2		1		1	1	19	1	0	1		7	DRIVER	3		1	2	2	31	1																					1
839	2	1	NANSANA	NANSANA WARD 7/8	26	3	3		1		0			1	1	4				3		1	2	2	31																						0
840	2	1	NANSANA	NANSANA 7/8 WARD	32	3	2		1		1	4	16	2	1	4				3		1	2	2	31	1	1	1	0	0	0	0	0	0	0	0	0	0	1	1	0	0	0	0	0	0	1
841	2	1	NANSANA	NANSANA 7/8 WARD	34	2	2		1		1	1	21	1	1	4		3		3		1	2	2	31	1	1	1	0	0	0	0	0	0	1	1	1	0	0	1	0	0	0	0	0	0	0
842	2	1	WAKISO	MPUNGA	31	2	5		1		1	4	17	2	1	4				3		1	2	2	31	0	1	0	0	0	0	0	1	0	0	1	1	0	0	1	0	0	0	0	0	0	0
843	2	1	WAKISO	MPUNGA	26	3	1		6	MUNYORO	1	4	16	2	1	4				3		1	2	2	31	0	1	1	0	0	1	0	1	1	1	1	1	0	1	1	0	0	0	0	0	0	0
844	2	1	WAKISO	MPUNGA	47	1	3		1		1	4	15	2	1	4				3		1	2	2	31	0	1	1	0	0	1	0	1	1	1	1	1	0	1	1	0	0	0	0	0	0	0
845	2	1	WAKISO	MPUNGA	27	3	2		1		1	1	18	1	0	1		7	DRIVER	3		1	2	2	31	1	1	1	0	0	0	1	1	1	1	1	1	0	0	1	0	1	0	0	0	0	0
846	2	1	WAKISO	MPUNGA	27	4	2		3		1	1	27	1	1	4		7	IT SPECIALIST	3		1	2	2	31	1	1	1	0	0	0	1	1	1	1	1	1	1	1	1	0	0	0	1	0	0	0
847	2	1	WAKISO	MPUNGA	38	2	1		1		1	1	18	1	1	7	TAILOR	7	BUILDER	3		1	2	2	31	1	0	1	0	0	1	1	1	1	1	1	1	1	0	1	0	0	0	0	0	0	1
848	2	1	WAKISO	KISIMBIRI C	26	3	4		1		0			2	1	4				3		1	2	2	31	0	0	1	0	0	0	0	1	1	1	1	0	0	1	1	0	0	0	0	0	0	0
849	2	1	WAKISO	KISIMBIRI	30	5	3		1		1	1	23	1	1	4		4		2		1	2	2	31	1	1	1	0	0	0	1	0	0	0	1	1	1	1	1	0	0	0	1	0	0	1		3
850	2	1	WAKISO	KISIMBIRI	40	2	4		6	MUNYARWANDA	1	4	18	2	1	7	HAIR DRESSING			3		1	2	2	31	1	0	1	0	0	0	0	1	1	1	1	1	0	1	0	0	0	0	0	0	0	0
851	2	1	WAKISO	MPUNGA	28	3	4		1		1	4	20	2	1	4				1		1	2	2	31	0	0	0	0	0	0	0	1	1	1	1	1	1	1	1	0	0	0	1	0	0	1
852	2	1	WAKISO	MPUNGA	45	4	4		6	MUFUMBIRA	1	1	20	1	1	4		4		3		1	2	2	31	1	0	1	0	0	1	0	1	1	1	1	1	0	1	1	0	0	0	0	0	0	0
853	2	1	WAKISO	KISIMBIRI	25	3	1		1		1	1	22	1	1	7	TAILOR	4		3		1	2	2	31	1	0	0	0	0	0	0	1	1	1	1	1	1	0	1	0	0	0	0	0	0	0
854	2	1	WAKISO	KISIMBIRI	30	6	1		2		1	1	25	1	1	7	TAILOR	4		3		1	2	2	31																						0
855	2	1	WAKISO	MPUNGA	25	5	1		6	MUTORO	0			1	1	3				3		1	2	2	31	1	1	1	0	1	1	1	1	1	1	1	1	1	1	1	0	0	0	1	0	0	0
856	2	1	WAKISO	KISIMBIRI	35	2	2		3		1	1	20	1	1	4		4		1		1	2	2	31	0	1	1	0	0	0	0	1	1	1	1	1	0	0	1	0	0	0	0	0	0	1
[truncated: 162 more columns]
